# Supplementary material for: FBRSL1 regulates the expression of chromatin regulators BRPF1 and KAT6A
Source: Hum Genet. 2025 Jul 14;144(8):809–26. doi: 10.1007/s00439-025-02760-y (PMC12449339; doi:10.1007/s00439-025-02760-y)
Supplement: Supplementary file 3 — Supplementary material 3 (XLSX 12.8 kb) [file 439_2025_2760_MOESM3_ESM.xlsx]

## Sheet: Tabelle1
Suppl. Table 3 Over-representation analysis of FBRSL1 target for Gene Ontology terms related to molecular function. Only FBRSL1 targts with peaks in both FBRSL1 replicates located +/- 5 kb from the transcription start site were considered. Benjamini-Hochberg procedure with a false-discovery rate set to 0.05 was performed using WebGestalt. (https://www.webgestalt.org).
Go term	Gene Symbol	Gene Name	Entrez Gene ID
GO:0003735 structural constituent of ribosome	MRPL13	mitochondrial ribosomal protein L13	28998
	MRPL21	mitochondrial ribosomal protein L21	219927
	MRPL30	mitochondrial ribosomal protein L30	51263
	MRPS7	mitochondrial ribosomal protein S7	51081
	RPL10A	ribosomal protein L10a	4736
	RPL11	ribosomal protein L11	6135
	RPL29	ribosomal protein L29	6159
	RPL35	ribosomal protein L35	11224
	RPL37	ribosomal protein L37	6167
	RPS12	ribosomal protein S12	6206
	RPS15	ribosomal protein S15	6209
	RPS15A	ribosomal protein S15a	6210
	RPS17	ribosomal protein S17	6218
GO:0140993 histone modifying activity	BRPF1	bromodomain and PHD finger containing 1	7862
	HDAC1	histone deacetylase 1	3065
	HDAC2	histone deacetylase 2	3066
	KAT6A	lysine acetyltransferase 6A	7994
	KDM3A	lysine demethylase 3A	55818
	KMT2D	lysine methyltransferase 2D	8085
	PRMT6	protein arginine methyltransferase 6	55170
	SIRT4	sirtuin 4	23409
	SIRT6	sirtuin 6	51548
	SMYD5	SMYD family member 5	10322
	SRCAP	Snf2 related CREBBP activator protein	10847
GO:0003729 mRNA binding	ATXN2L	ataxin 2 like	11273
	CDC40	cell division cycle 40	51362
	CHTOP	chromatin target of PRMT1	26097
	CNBP	CCHC-type zinc finger nucleic acid binding protein	7555
	CSTF2T	cleavage stimulation factor subunit 2 tau variant	23283
	DCP1A	decapping mRNA 1A	55802
	HNRNPD	heterogeneous nuclear ribonucleoprotein D	3184
	MRPL13	mitochondrial ribosomal protein L13	28998
	MRPS7	mitochondrial ribosomal protein S7	51081
	PKM	pyruvate kinase M1/2	5315
	POLDIP3	DNA polymerase delta interacting protein 3	84271
	RBM14-RBM4	RBM14-RBM4 readthrough	100526737
	RNPS1	RNA binding protein with serine rich domain 1	10921
	RPL35	ribosomal protein L35	11224
	SLC4A1AP	solute carrier family 4 member 1 adaptor protein	22950
	SRSF7	serine and arginine rich splicing factor 7	6432
GO:0140098 catalytic activity, acting on RNA	ALKBH3	alkB homolog 3, alpha-ketoglutarate dependent dioxygenase	221120
	DALRD3	DALR anticodon binding domain containing 3	55152
	DCP1A	decapping mRNA 1A	55802
	DDX55	DEAD-box helicase 55	57696
	DDX59	DEAD-box helicase 59	83479
	DHX40	DEAH-box helicase 40	79665
	EIF4A2	eukaryotic translation initiation factor 4A2	1974
	ERI3	ERI1 exoribonuclease family member 3	79033
	FTSJ3	FtsJ RNA 2'-O-methyltransferase 3	117246
	IGHMBP2	immunoglobulin mu DNA binding protein 2	3508
	POLR3B	RNA polymerase III subunit B	55703
	PSTK	phosphoseryl-tRNA kinase	118672
	PUS10	pseudouridine synthase 10	150962
	TARS2	threonyl-tRNA synthetase 2, mitochondrial	80222
	TYW5	tRNA-yW synthesizing protein 5	129450
GO:0016887 ATP hydrolysis activity	ATP8A1	ATPase phospholipid transporting 8A1	10396
	C10orf88	chromosome 10 open reading frame 88	80007
	CCT7	chaperonin containing TCP1 subunit 7	10574
	CLPB	ClpB family mitochondrial disaggregase	81570
	DDX55	DEAD-box helicase 55	57696
	DDX59	DEAD-box helicase 59	83479
	DHX40	DEAH-box helicase 40	79665
	EIF4A2	eukaryotic translation initiation factor 4A2	1974
	HSPD1	heat shock protein family D (Hsp60) member 1	3329
	IGHMBP2	immunoglobulin mu DNA binding protein 2	3508
	KIF22	kinesin family member 22	3835
	KIF5B	kinesin family member 5B	3799
	PSMC5	proteasome 26S subunit, ATPase 5	5705
	SMC1A	structural maintenance of chromosomes 1A	8243
	SRCAP	Snf2 related CREBBP activator protein	10847
