# Supplementary material for: FBRSL1 regulates the expression of chromatin regulators BRPF1 and KAT6A
Source: Hum Genet. 2025 Jul 14;144(8):809–26. doi: 10.1007/s00439-025-02760-y (PMC12449339; doi:10.1007/s00439-025-02760-y)
Supplement: Supplementary file 4 — Supplementary material 4 (XLSX 19661.4 kb) [file 439_2025_2760_MOESM4_ESM.xlsx]

## Sheet: Tabelle1
Suppl. Table 2 List of genomic targets of FBRSL1 detected by ChIP-Seq. ChIP-Seq analysis was performed with an FBRSL1-specific antibody using HEK293 cells that were either transfected with the long HA-tagged FBRSL1 isoform (NM_00142641.1) or an empty HA-vector as control. The list contains FBRSL1 target genes that were detected in both biological replicates and filtered for peaks +/- 5 kb from th…
Gene ID	Gene Name	Chromosome	Gene Start	Gene End	Gene Length	Gene Strand	Interval Dists to Start	UCSC Link	Altsymbols	Full Description	RNA	Affy Tag	PROT
GeneID:84328	LZIC	1	9922110	9943402	21292	-	138, 106	Gene LZIC	MGC15436, LZIC	leucine zipper and CTNNBIP1 domain containing	NM_032368.3, XM_005263505.1, XM_005263506.1, XM_005263509.1, XM_005263508.2, XM_005263507.3, XM_011542298.1		NP_115744.2, XP_005263562.1, XP_005263563.1, XP_005263566.1
GeneID:64802	NMNAT1	1	9942923	9985501	42578	+	341, 373	Gene NMNAT1	PNAT1, NMNAT, NMNAT1, LCA9	nicotinamide nucleotide adenylyltransferase 1	NM_022787.3, NM_001297778.1, NM_001297779.1, XM_011541971.1		NP_073624.2, NP_001284707.1, NP_001284708.1
GeneID:57540	PTCHD2	1	11479238	11537583	58345	+	-198, -214	Gene PTCHD2	DISP3, PTCHD2, KIAA1337	dispatched RND transporter family member 3	NM_020780.1, XM_011541828.1, XR_946717.1, XM_011541829.1, XM_011541830.1, XM_011541831.1, XM_011541832.1, XM_011541833.1, XM_011541834.1, XM_011541835.1		NP_065831.1
GeneID:105376742	LOC105376742	1	11908121	11914327	6206	+	375, 1607, 279	Gene LOC105376742		uncharacterized LOC105376742	XR_932864.1, XR_932875.1, XR_932881.1, XR_946961.1, XR_946962.1, XR_946963.1
GeneID:26829	RNU5E-1	1	11908154	11908272	118	+	342, 1574, 246	Gene RNU5E-1	RNU5E, U5E, RNU5E-1	RNA, U5E small nuclear 1	NR_002754.2
GeneID:729614	FLJ37453	1	15834215	15848147	13932	-	-1773, 13459	Gene FLJ37453	FLJ37453, FLJ42024	uncharacterized LOC729614	NR_024279.1
GeneID:100126533	TRNAG-CCC	1	16678271	16678341	70	-	69, 53	Gene TRNAG-CCC		transfer RNA glycine (anticodon CCC)
GeneID:9696	CROCC	1	16895707	16972979	77272	+	9893, 837	Gene CROCC	CROCC, ROLT, KIAA0445	ciliary rootlet coiled-coil, rootletin	NM_014675.4, XM_011542468.1, XM_011542469.1, XM_011542470.1, XM_011542471.1, XM_006711058.2, XM_011542472.1		NP_055490.4
GeneID:26870	RNU1-2	1	16895980	16896143	163	+	9620, 564	Gene RNU1-2	RNU1C2, U1C21, U1C1, RNU1C1, RNU1-2	RNA, U1 small nuclear 2	NR_004427.1
GeneID:6135	RPL11	1	23691779	23696425	4646	+	61, 61	Gene RPL11	L11, GIG34, RPL11, DBA7	ribosomal protein L11	NM_000975.3, NM_001199802.1		NP_000966.2, NP_001186731.1
GeneID:26824	RNU11	1	28648600	28648734	134	+	424, 408	Gene RNU11	RNU11, RNU11-1, U11	RNA, U11 small nuclear	NR_004407.1
GeneID:3065	HDAC1	1	32292107	32333628	41521	+	213, 277	Gene HDAC1	HDAC1, GON-10, DKFZp686H12203, RPD3, RPD3L1, HD1	histone deacetylase 1	NM_004964.2, XM_011541309.1		NP_004955.2
GeneID:27285	TEKT2	1	36084075	36088276	4201	+	4821, 4757	Gene TEKT2	h-tektin-t, TEKTB1, TEKT2, TEKTIN-T		NM_014466.2, XM_005270753.1, XM_011541258.1		NP_055281.2, XP_005270810.1
GeneID:54936	ADPRHL2	1	36088852	36093932	5080	+	44, -20	Gene ADPRHL2	ARH3, FLJ20446, ADPRHL2	ADP-ribosylhydrolase like 2	NM_017825.2, XM_011541636.1		NP_060295.1
GeneID:10946	SF3A3	1	37956975	37990490	33515	-	410, 474	Gene SF3A3	SAP61, SF3a60, PRP9, SF3A3, PRPF9	splicing factor 3a subunit 3	NM_006802.2, XM_005270390.3		NP_006793.1
GeneID:10269	ZMPSTE24	1	40258050	40294184	36134	+	190, 158	Gene ZMPSTE24	FACE-1, PRO1, FACE1, FLJ14968, ZMPSTE24, Ste24p, HGPS, STE24		NM_005857.4, XM_011540486.1, XM_011540487.1		NP_005848.2
GeneID:55929	DMAP1	1	44213432	44220679	7247	+	-24, -56	Gene DMAP1	FLJ11543, DMAP1, DKFZp686L09142, SWC4, KIAA1425, DNMAP1, DNMTAP1, MEAF2, EAF2	DNA methyltransferase 1 associated protein 1	NM_019100.4, NM_001034023.1, NM_001034024.1, XM_005271039.1, XM_005271040.1, XM_005271037.3, XM_011541784.1, XM_011541785.1, XM_006710771.2		NP_061973.1, NP_001029195.1, NP_001029196.1, XP_005271096.1, XP_005271097.1
GeneID:79033	ERI3	1	44221070	44355279	134209	-	141871, 79, 141903	Gene ERI3	MGC2683, FLJ22943, PRNPIP, ERI3, PINT1	ERI1 exoribonuclease family member 3	XM_005271186.2, NM_024066.2, NM_001301698.1, NM_001301699.1, NM_001301700.1, NM_001301701.1, XM_011542112.1, XM_006710891.2		XP_005271243.1, NP_076971.1, NP_001288627.1, NP_001288628.1, NP_001288629.1, NP_001288630.1
GeneID:105378691	LOC105378691	1	45296584	45303663	7079	-	-321, -401	Gene LOC105378691		uncharacterized LOC105378691	XR_957250.1, XR_947287.1
GeneID:400752	LINC01144	1	45303910	45305619	1709	+	74, 154	Gene LINC01144	LINC01144, LOC400752	long intergenic non-protein coding RNA 1144	NR_024270.1
GeneID:55706	NDC1	1	53765460	53838552	73092	-	88, 120	Gene NDC1	FLJ12556, FLJ10407, NET3, TMEM48, NDC1, FLJ34120	NDC1 transmembrane nucleoporin	NR_033142.1, NM_018087.4, NM_001168551.1, XM_011541766.1, XM_006710762.2		NP_060557.3, NP_001162023.1
GeneID:7398	USP1	1	62436304	62451804	15500	+	560, 645	Gene USP1	UBP, USP1	ubiquitin specific peptidase 1	NM_003368.4, NM_001017415.1, NM_001017416.1		NP_003359.3, NP_001017415.1, NP_001017416.1
GeneID:84455	EFCAB7	1	63523301	63585365	62064	+	27, 27	Gene EFCAB7	EFCAB7, RP4-534K7.1, DKFZp666D225, KIAA1799	EF-hand calcium binding domain 7	XM_006710977.1, NM_032437.3, XM_006710976.2, XM_011542301.1, XM_005271274.2, XR_946779.1, XM_011542302.1, XR_946780.1, XR_946781.1		XP_006711040.1, NP_115813.2
GeneID:23576	DDAH1	1	85318485	85578363	259878	-	-2597, -2837	Gene DDAH1	FLJ25539, DDAH, FLJ21264, DDAH1, HEL-S-16	dimethylarginine dimethylaminohydrolase 1	NM_012137.3, NM_001134445.1, XM_005270707.2, XM_005270709.2, XM_005270710.2, XM_006710544.1, XM_011541158.1		NP_036269.1, NP_001127917.1, XP_005270764.1, XP_005270766.1, XP_005270767.1, XP_006710607.1
GeneID:3491	CYR61	1	85580761	85583967	3206	+	199, 439	Gene CYR61	CYR61, IGFBP10, CCN1, GIG1	cysteine rich angiogenic inducer 61	NM_001554.4		NP_001545.2
GeneID:22823	MTF2	1	93079235	93139081	59846	+	-131, -131	Gene MTF2	PCL2, RP5-976O13.1, dJ976O13.2, MTF2, M96, TDRD19A	metal response element binding transcription factor 2	NM_007358.3, NM_001164391.1, NM_001164392.1, NM_001164393.1, XM_011541016.1, XM_011541017.1, XM_011541018.1, XM_011541019.1, XM_011541020.1		NP_031384.1, NP_001157863.1, NP_001157864.1, NP_001157865.1
GeneID:8412	BCAR3	1	93561786	93847150	285364	-	-530, -242	Gene BCAR3	SH2D3B, BCAR3, KIAA0554, NSP2	breast cancer anti-estrogen resistance 3	NM_001261408.1, NM_001261409.1, NM_001261410.1, NM_003567.3, XM_011542251.1, XM_011542252.1		NP_001248337.1, NP_001248338.1, NP_001248339.1, NP_003558.1
GeneID:100126348	MIR760	1	93846832	93846911	79	+	848, 560	Gene MIR760	MIRN760, hsa-mir-760, MIR760, mir-760	microRNA 760
GeneID:100189133	TRR-TCT1-1	1	93847573	93847657	84	+	107, -181	Gene TRR-TCT1-1	TRNAR15, TRR-TCT1-1	transfer RNA-Arg (TCT) 1-1
GeneID:101930120	LOC101930120	1	99913197	100037998	124801	-	68110, -226, 67982	Gene LOC101930120		uncharacterized LOC101930120	XR_958351.1, XR_958359.1, XR_958367.1, XR_958375.1, XR_958379.1, XR_958387.1, XR_958394.1, XR_958400.1, XR_958407.1, XR_958414.1, XR_947626.1, XR_947627.1, XR_947628.1, XR_947629.1, XR_947630.1, XR_947631.1, XR_947632.1, XR_947633.1, XR_947634.1, XR_94763
GeneID:23443	SLC35A3	1	99968887	100026979	58092	+	1001, 1129	Gene SLC35A3	SLC35A3, AMRS, DKFZp781P1297		NM_001271684.1, NM_012243.2, NM_001271685.1, XM_011541135.1, XM_005270691.3, XM_011541136.1, XM_011541137.1, XM_011541138.1, XM_011541139.1, XM_005270693.2		NP_001258613.1, NP_036375.1, NP_001258614.1
GeneID:55170	PRMT6	1	107056645	107059294	2649	+	155, 235	Gene PRMT6	PRMT6, HRMT1L6, FLJ10559, FLJ51477	protein arginine methyltransferase 6	NM_018137.2		NP_060607.2
GeneID:677766	SCARNA2	1	109100193	109100612	419	+	159, 63	Gene SCARNA2	SCARNA2, HBII-382, mgU2-25/61	small Cajal body-specific RNA 2	NR_003023.1
GeneID:127002	ATXN7L2	1	109483911	109492804	8893	+	153, 345	Gene ATXN7L2	MGC46534, ATXN7L2, FLJ00381	ataxin 7 like 2	NM_153340.4, XM_005270446.1, XM_005270445.2, XM_011540638.1, XM_011540639.1, XM_011540640.1, XM_011540641.1, XM_011540642.1, XM_011540643.1, XM_011540644.1, XM_011540645.1, XM_011540646.1		NP_699171.3, XP_005270503.1
GeneID:105373467	LOC105373467	1	144412509	144414069	1560	+	179, 195	Gene LOC105373467		uncharacterized LOC105373467	XR_922012.1
GeneID:101954267	RNVU1-15	1	144412576	144412740	164	+	112, 128	Gene RNVU1-15	RNVU1-16, RNVU1-15, vU1.16, vU1.15, RNU1-66, RNU1-121	RNA, variant U1 small nuclear 15	NR_104076.1
GeneID:100189384	TRE-CTC1-1	1	146035692	146035763	71	+	52, 3732, 20	Gene TRE-CTC1-1	TRNAE21, TRE-CTC1-1	transfer RNA-Glu (CTC) 1-1
GeneID:100189064	TRG-TCC2-1	1	146037061	146037132	71	+	-1317, 2363, -1349	Gene TRG-TCC2-1	TRG-TCC2-1, TRNAG11	transfer RNA-Gly (TCC) 2-1
GeneID:100188991	TRH-GTG1-1	1	146038044	146038115	71	+	-2300, 1380, -2332	Gene TRH-GTG1-1	TRNAH4, TRH-GTG1-1	transfer RNA-His (GTG) 1-1
GeneID:100189198	TRK-CTT2-1	1	146039401	146039473	72	+	-3657, 23, -3689	Gene TRK-CTT2-1	TRNAK20, TRK-CTT2-1	transfer RNA-Lys (CTT) 2-1
GeneID:101447996	RNVU1-8	1	147084616	147084756	140	-	84, -44	Gene RNVU1-8	vU1.8, RNU1-145, RNVU1-8	RNA, variant U1 small nuclear 8	NR_121645.1
GeneID:5565	PRKAB2	1	147155106	147172589	17483	-	173, 13	Gene PRKAB2	PRKAB2, MGC61468	protein kinase AMP-activated non-catalytic subunit beta 2	NM_005399.4, NR_103870.1, NR_103871.1, XM_011509728.1, XM_011509729.1		NP_005390.1
GeneID:105371427	LOC105371427	1	150048513	150067605	19092	-	-11, 69	Gene LOC105371427		uncharacterized LOC105371427	XR_917664.1, XR_917673.1, XR_922117.1, XR_922118.1
GeneID:11311	VPS45	1	150067293	150145327	78034	+	323, 243	Gene VPS45	VPS45A, VSP45, H1VPS45, VSP45A, VPS45, VPS45B, VPS54A, H1, SCN5	vacuolar protein sorting 45 homolog (S. cerevisiae)	NM_001279353.1, NM_001279354.1, NM_001279355.1, NM_007259.4, NR_103998.1, XR_921733.1, XR_921734.1, XR_921735.1		NP_001266282.1, NP_001266283.1, NP_001266284.1, NP_009190.2
GeneID:80222	TARS2	1	150487364	150507609	20245	+	-132, -52	Gene TARS2	COXPD21, TARSL1, TARS2, FLJ12528	threonyl-tRNA synthetase 2, mitochondrial (putative)	NM_001271895.1, NR_073513.1, NM_025150.4, NM_001271896.1, NR_073514.1, XM_006711555.1, XM_006711556.1, XM_011510009.1		NP_001258824.1, NP_079426.2, NP_001258825.1, XP_006711618.1, XP_006711619.1
GeneID:126626	GABPB2	1	151070604	151129119	58515	+	-92, 52	Gene GABPB2	MGC29891, GABPB2	GA binding protein transcription factor beta subunit 2	NM_144618.2, XM_005244884.1, XM_011509148.1, XM_006711151.2, XM_005244881.3, XM_005244880.3, XM_011509149.1, XM_006711152.2, XM_005244882.2, XM_011509150.1, XM_011509151.1, XM_006711153.2		NP_653219.1, XP_005244941.1
GeneID:6284	S100A13	1	153618799	153634092	15293	-	-116, -116	Gene S100A13	S100A13	S100 calcium binding protein A13	NM_005979.2, NM_001024210.1, NM_001024211.1, NM_001024212.1, NM_001024213.1, XM_011509862.1, XM_011509863.1, XM_005245434.3, XM_011509864.1		NP_005970.1, NP_001019381.1, NP_001019382.1, NP_001019383.1, NP_001019384.1
GeneID:26097	CHTOP	1	153633982	153646306	12324	+	226, 226	Gene CHTOP	FLJ40551, pp7704, MGC131924, RP1-178F15.2, C1orf77, MGC86949, FL-SRAG, DKFZp547E1010, SRAG, FOP, CHTOP, SRAG-5, SRAG-3	chromatin target of PRMT1	NM_015607.3, NM_001206612.1, NM_001244664.1, XM_005245085.1, XM_005245086.1		NP_056422.2, NP_001193541.1, NP_001231593.1, XP_005245142.1, XP_005245143.1
GeneID:3608	ILF2	1	153661788	153671028	9240	-	-236, -204	Gene ILF2	PRO3063, NF45, ILF2, MGC8391		NM_004515.3, NM_001267809.1		NP_004506.2, NP_001254738.1
GeneID:100189015	TRX-CAT1-1	1	153671250	153671321	71	+	14, -18	Gene TRX-CAT1-1	TRX-CAT1-1, TRNAM3	transfer RNA-iMet (CAT) 1-1
GeneID:5546	PRCC	1	156767482	156800817	33335	+	198, 166	Gene PRCC	RCCP1, MGC17178, TPRC, MGC4723, PRCC	papillary renal cell carcinoma (translocation-associated)	NM_005973.4, XM_005245313.1, XM_005245314.1, XM_011509726.1, XR_921868.1		NP_005964.3, XP_005245370.1, XP_005245371.1
GeneID:100189402	TRN-GTT2-2	1	161428077	161428150	73	-	107, -10	Gene TRN-GTT2-2	TRN-GTT2-2, TRNAN32	transfer RNA-Asn (GTT) 2-2
GeneID:8490	RGS5	1	163142299	163321791	179492	-	-17, -1	Gene RGS5	MSTP092, MST092, RGS5, MST129, MST106, MSTP032, MSTP106, RP11-267N12.3, MSTP129	regulator of G-protein signaling 5	NM_003617.3, NM_001195303.2, NM_001254748.1, NM_001254749.1, NR_045630.1		NP_003608.1, NP_001182232.1, NP_001241677.1, NP_001241678.1
GeneID:83540	NUF2	1	163321933	163355764	33831	+	-125, -141	Gene NUF2	NUF2R, NUF2, CDCA1, CT106		NM_031423.3, NM_145697.2, XM_011510036.1		NP_113611.2, NP_663735.2
GeneID:5451	POU2F1	1	167220829	167427345	206516	+	-592, -509	Gene POU2F1	POU2F1, oct-1B, FLJ42836, OTF1, OCT1	POU class 2 homeobox 1	NM_002697.3, NM_001198783.1, NM_001198786.1, NR_037163.1, XM_011509653.1, XM_011509654.1, XM_011509655.1		NP_002688.3, NP_001185712.1, NP_001185715.1
GeneID:100189211	TRP-CGG1-1	1	167714725	167714796	71	+	-37, 763, -5	Gene TRP-CGG1-1	TRP-CGG1-1, TRNAP11	transfer RNA-Pro (CGG) 1-1
GeneID:100189019	TRP-AGG2-1	1	167715488	167715559	71	-	871, 71, 839	Gene TRP-AGG2-1	TRNAP4, TRP-AGG2-1	transfer RNA-Pro (AGG) 2-1
GeneID:163590	TOR1AIP2	1	179839967	179877806	37839	-	-4946, -4930	Gene TOR1AIP2	IFRG15, MGC120076, LULL1, TOR1AIP2, MGC120074, MGC120075, MGC138430, RP11-12M5.5, MGC126581, NET9, MGC120077, FLJ77012	torsin 1A interacting protein 2	NM_145034.4, NM_022347.3, NM_001199260.1, XM_005244939.3, XM_011509252.1		NP_659471.1, NP_071742.1, NP_001186189.1
GeneID:26092	TOR1AIP1	1	179882042	179920077	38035	+	710, 694	Gene TOR1AIP1	LAP1B, MGC3413, TOR1AIP1, FLJ13142, DKFZp586G011, LAP1	torsin 1A interacting protein 1	NM_001267578.1, NM_015602.3, XM_011509403.1, XM_011509404.1		NP_001254507.1, NP_056417.2
GeneID:284649	SMG7-AS1	1	183460874	183471982	11108	-	-82, -82	Gene SMG7-AS1	SMG7-AS1, DKFZP564C196	SMG7 antisense RNA 1	NR_040063.1
GeneID:9887	SMG7	1	183472371	183554193	81822	+	-307, -307	Gene SMG7	SMG7, KIAA0250, FLJ23717, EST1C, SMG-7, SGA56M, C1orf16	SMG7 nonsense mediated mRNA decay factor	NM_001174061.1, NM_173156.2, NM_201568.2, NM_201569.2, XM_011510205.1, XM_005245648.2, XM_005245649.2, XM_005245652.2, XM_011510206.1, XM_005245653.3, XM_011510207.1, XM_011510208.1, XM_006711676.2, XM_006711678.2, XM_011510209.1, XM_011510210.1, XM_01151		NP_001167532.1, NP_775179.1, NP_963862.1, NP_963863.2
GeneID:83479	DDX59	1	200640807	200669998	29191	-	174, 350	Gene DDX59	ZNHIT5, DDX59, DKFZp564B1023, OFD5	DEAD-box helicase 59	NM_001031725.4, XM_005245519.1, XM_005245520.1, XM_005245521.1, XM_006711562.1, XM_011510035.1, XR_921966.1, XR_921967.1		NP_001026895.2, XP_005245576.1, XP_005245577.1, XP_005245578.1, XP_006711625.1
GeneID:101929224	LOC101929224	1	200669507	200694250	24743	+	317, 141	Gene LOC101929224	RP11-92G12.3	uncharacterized LOC101929224	NR_110787.1
GeneID:100189122	TRK-TTT3-1	1	204506527	204506599	72	+	86, -15, 577	Gene TRK-TTT3-1	TRNAK16, TRK-TTT3-1	transfer RNA-Lys (TTT) 3-1
GeneID:100189425	TRK-TTT3-2	1	204507030	204507102	72	-	489, 590, -2	Gene TRK-TTT3-2	TRK-TTT3-2, TRNAK34	transfer RNA-Lys (TTT) 3-2
GeneID:5929	RBBP5	1	205086142	205122022	35880	-	-250, -218	Gene RBBP5	RBBP5, RBQ3, SWD1	retinoblastoma binding protein 5	NM_005057.3, NM_001193272.1, NM_001193273.1, XM_005245398.2, XM_011509833.1, XM_005245401.2, XM_011509834.1, XM_006711477.2		NP_005048.2, NP_001180201.1, NP_001180202.1
GeneID:1939	EIF2D	1	206571297	206612551	41254	-	167, 135	Gene EIF2D	EIF2D, LGTN, HCA56	eukaryotic translation initiation factor 2D	NM_006893.2, NM_001201478.1, XM_011509257.1, XR_921750.1, XM_005277509.2, XM_006711196.2, XM_011509258.1, XR_921751.1		NP_008824.2, NP_001188407.1
GeneID:64853	AIDA	1	222668013	222712901	44888	-	261, 165	Gene AIDA	C1orf80, FLJ32421, FLJ12806, AIDA, RP11-378J18.7	axin interactor, dorsalization associated	NM_022831.2, XR_921909.1		NP_073742.2
GeneID:148362	BROX	1	222712553	222735196	22643	+	87, 183	Gene BROX	Brox, MGC142197, MGC142195, FLJ32421, RP11-452F19.1, C1orf58, BROX	BRO1 domain and CAAX motif containing	NM_144695.3, NM_001288581.1, NM_001288579.1, NM_001288580.1, NR_109927.1, XM_005273065.2, XM_011509212.1, XM_006711173.2, XM_011509213.1, XM_011509214.1, XM_005273069.3, XM_011509215.1		NP_653296.2, NP_001275510.1, NP_001275508.1, NP_001275509.1
GeneID:65094	JMJD4	1	227731189	227735499	4310	-	203, 187	Gene JMJD4	MGC129896, JMJD4, FLJ12517	jumonji domain containing 4	NM_023007.2, NM_001161465.1, XM_011544262.1		NP_075383.2, NP_001154937.1
GeneID:116841	SNAP47	1	227734996	227781231	46235	+	300, 316	Gene SNAP47	HEL170, HEL-S-290, FLJ12517, C1orf142, DKFZp686M10160, SVAP1, SNAP47, SNAP-47, ESFI5812	synaptosome associated protein 47kDa	NM_053052.3, XM_005273041.3, XM_006711734.2, XM_005273044.2		NP_444280.2
GeneID:574432	IBA57-AS1	1	228164086	228165512	1426	-	-344, -344	Gene IBA57-AS1	FLJ32878, C1orf148, IBA57-AS1	IBA57 antisense RNA 1 (head to head)	NR_103539.1, NR_103540.1
GeneID:200205	IBA57	1	228165728	228197905	32177	+	128, 128	Gene IBA57	FLJ13849, C1orf69, SPG74, IBA57, MMDS3, FLJ12734	IBA57 homolog, iron-sulfur cluster assembly	NM_001010867.2, XM_006711753.2, XM_011544131.1		NP_001010867.1
GeneID:149603	RNF187	1	228487367	228496188	8821	+	-247, -263	Gene RNF187	RNF187, RACO-1, RACO1	ring finger protein 187	NM_001010858.2		NP_001010858.2
GeneID:100189083	TRN-GTT2-3	10	22229509	22229582	73	-	46, -18	Gene TRN-GTT2-3	TRNAN11, TRN-GTT2-3	transfer RNA-Asn (GTT) 2-3
GeneID:3799	KIF5B	10	32009010	32056443	47433	-	155, 123	Gene KIF5B	HEL-S-61, KINH, KIF5B, UKHC, KNS, KNS1	kinesin family member 5B	NM_004521.2		NP_004512.1
GeneID:102031319	LOC102031319	10	32347364	32374488	27124	+	-292, -548, 156	Gene LOC102031319		uncharacterized LOC102031319	NR_104163.1
GeneID:3688	ITGB1	10	32900318	32958365	58047	-	-227, -163	Gene ITGB1	FNRB, MSK12, MDF2, CD29, VLA-BETA, GPIIA, ITGB1, VLAB	integrin subunit beta 1	NM_033668.2, NM_133376.2, NM_002211.3, XM_005252448.1		NP_391988.1, NP_596867.1, NP_002202.2, XP_005252505.1
GeneID:9790	BMS1	10	42782506	42834937	52431	+	150, 278	Gene BMS1	BMS1L, BMS1, KIAA0187, ACC	BMS1, ribosome biogenesis factor	NM_014753.3, XR_246522.1, XM_005271846.2, XM_011540402.1, XM_005271847.2, XM_005271848.2, XM_006718081.2, XM_005271849.2, XR_428728.2, XM_011540403.1		NP_055568.3
GeneID:23283	CSTF2T	10	51695486	51699595	4109	-	-117, -117	Gene CSTF2T	CstF-64T, CSTF2T, KIAA0689, DKFZp434C1013	cleavage stimulation factor, 3' pre-RNA, subunit 2, tau variant	NM_015235.2		NP_056050.1
GeneID:84989	JMJD1C-AS1	10	63465229	63466563	1334	+	611, 872	Gene JMJD1C-AS1	MGC14425, JMJD1C-AS1	JMJD1C antisense RNA 1	NR_027182.1
GeneID:29119	CTNNA3	10	65912518	67763610	1851092	-	-934, -934	Gene CTNNA3	VR22, CTNNA3, MGC75041, MGC26194, ARVD13	catenin alpha 3	NM_013266.3, NM_001291133.1, NM_001127384.2, XM_011539721.1, XM_011539722.1, XM_011539723.1, XM_011539724.1, XM_011539725.1, XM_011539726.1, XM_011539727.1, XM_005269717.2		NP_037398.2, NP_001278062.1, NP_001120856.1
GeneID:100189279	TRS-TGA1-1	10	67764503	67764584	81	+	41, 41	Gene TRS-TGA1-1	TRS-TGA1-1, TRNAS21	transfer RNA-Ser (TGA) 1-1
GeneID:100144748	KLLN	10	87859161	87863437	4276	-	-163, -51	Gene KLLN	KILLIN, KLLN, CWS4	killin, p53-regulated DNA replication inhibitor	NM_001126049.1		NP_001119521.1
GeneID:5728	PTEN	10	87863438	87971930	108492	+	162, 50	Gene PTEN	BZS, CWS1, 10q23del, MMAC1, PTEN1, MHAM, MGC11227, GLM2, DEC, PTEN, TEP1	phosphatase and tensin homolog	NM_000314.5, NM_001304718.1, XM_006717926.2, XM_011539981.1, XM_011539982.1, XR_945789.1, XR_945790.1, XR_945791.1		NP_000305.3, NP_001291647.1
GeneID:3416	IDE	10	92451684	92574095	122411	-	-145, -177	Gene IDE	FLJ35968, IDE, INSULYSIN	insulin degrading enzyme	NM_004969.3, NM_001165946.1, XM_005269766.2, XR_945727.1, XM_005269769.3		NP_004960.2, NP_001159418.1
GeneID:105378434	LOC105378434	10	92555433	92573911	18478	-	-329, -361	Gene LOC105378434		uncharacterized LOC105378434	XR_959768.1, XR_946210.1
GeneID:728558	ENTPD1-AS1	10	95753206	96090235	337029	-	219, 171	Gene ENTPD1-AS1	RP11-429G19.2, FLJ39150, FLJ34077, MGC10764, ENTPD1-AS1	ENTPD1 antisense RNA 1	NR_038444.1
GeneID:5662	PSD	10	102402617	102420161	17544	-	20577, -1023	Gene PSD	EFA6A, EFA6, TYL, KIAA2011, PSD1, PSD	pleckstrin and Sec7 domain containing	NM_001270966.1, NM_001270965.1, NM_002779.4, NR_073110.1, XM_011539968.1, XM_011539969.1		NP_001257895.1, NP_001257894.1, NP_002770.3
GeneID:80007	C10orf88	10	122930903	122954403	23500	-	227, 243	Gene C10orf88	C10orf88, FLJ13490	chromosome 10 open reading frame 88	NM_024942.3		NP_079218.2
GeneID:118672	PSTK	10	122954235	122997519	43284	+	-59, -75	Gene PSTK	C10orf89, MGC35392, PSTK	phosphoseryl-tRNA kinase	NM_153336.2, XR_945592.1, XM_005269496.2, XR_945593.1		NP_699167.2
GeneID:440028	LOC440028	11	9754770	9759533	4763	-	925, 1197	Gene LOC440028	RP11-540A21.2, FLJ33294	uncharacterized LOC440028	NR_033972.1
GeneID:283104	SBF2-AS1	11	9758293	9811319	53026	+	315, 43	Gene SBF2-AS1	SBF2-AS1, RP11-540A21.3	SBF2 antisense RNA 1	NR_036485.1
GeneID:54765	TRIM44	11	35662692	35811053	148361	+	380, 348	Gene TRIM44	DIPB, TRIM44, HSA249128, MGC3490, MC7	tripartite motif containing 44	XM_006718254.1, NM_017583.5		XP_006718317.1, NP_060053.2
GeneID:105376644	LOC105376644	11	43874136	43880741	6605	-	-27, -27	Gene LOC105376644		uncharacterized LOC105376644	XR_960364.1, XR_960365.1, XR_960366.1, XR_931226.1, XR_931227.1, XR_931228.1
GeneID:221120	ALKBH3	11	43880807	43920275	39468	+	-39, -39	Gene ALKBH3	DEPC-1, ALKBH3, PCA1, MGC118792, MGC118793, ABH3, MGC118790, DEPC1, FLJ43614	alkB homolog 3, alpha-ketoglutarate-dependent dioxygenase	NM_139178.3		NP_631917.1
GeneID:392	ARHGAP1	11	46677075	46700665	23590	-	-199, -215	Gene ARHGAP1	RHOGAP1, ARHGAP1, CDC42GAP, p50rhoGAP, RHOGAP	Rho GTPase activating protein 1	NM_004308.3, XM_011520094.1, XM_011520095.1		NP_004299.1
GeneID:79797	ZNF408	11	46700767	46705916	5149	+	97, 113	Gene ZNF408	RP72, ZNF408, FLJ12827, EVR6	zinc finger protein 408	NM_001184751.1, NM_024741.2		NP_001171680.1, NP_079017.1
GeneID:100188993	TRV-TAC1-1	11	59550629	59550701	72	-	-371, -307	Gene TRV-TAC1-1	TRV-TAC1-1, TRNAV11	transfer RNA-Val (TAC) 1-1
GeneID:100189283	TRV-TAC2-1	11	59550987	59551059	72	-	-13, 51	Gene TRV-TAC2-1	TRNAV23, TRV-TAC2-1	transfer RNA-Val (TAC) 2-1
GeneID:100189115	TRR-TCT3-1	11	59551294	59551379	85	+	-222, -286	Gene TRR-TCT3-1	TRR-TCT3-2, TRNAR14, TRR-TCT3-1	transfer RNA-Arg (TCT) 3-2
GeneID:100189240	TRL-TAA3-1	11	59551755	59551837	82	+	-683, -747	Gene TRL-TAA3-1	TRNAL23, TRL-TAA3-1	transfer RNA-Leu (TAA) 3-1
GeneID:6520	SLC3A2	11	62856012	62888883	32871	+	-188, 24932, 25348	Gene SLC3A2	4F2, 4T2HC, NACAE, MDU1, CD98, 4F2HC, CD98HC, SLC3A2		NM_001012662.2, NM_002394.5, NM_001012664.2, NM_001013251.2, NR_037193.1		NP_001012680.1, NP_002385.3, NP_001012682.1, NP_001013269.1
GeneID:738	VPS51	11	65096115	65111860	15745	+	-51, -51	Gene VPS51	C11orf2, FFR, C11orf3, FLJ13879, ANG3, ANG2, FLJ36472, VPS51	VPS51, GARP complex subunit	NM_013265.3, NR_073519.1		NP_037397.2
GeneID:100526737	RBM14-RBM4	11	66616582	66646473	29891	+	90, 90	Gene RBM14-RBM4	RBM14-RBM4, COAZ, FLJ78260	RBM14-RBM4 readthrough	NM_001198845.1, NM_001198846.1		NP_001185774.1, NP_001185775.1
GeneID:10432	RBM14	11	66616582	66629934	13352	+	90, 90	Gene RBM14	RBM14, TMEM137, MGC31756, SIP, SYTIP1, MGC15912, COAA, DKFZp779J0927, PSP2	RNA binding motif protein 14	NM_006328.3, NM_001198836.1, NM_001198837.1		NP_006319.1, NP_001185765.1, NP_001185766.1
GeneID:51111	SUV420H1	11	68154863	68213783	58920	-	-25, 39	Gene SUV420H1	KMT5B, CGI85, SUV420H1, MGC21161, MGC703, MGC118909, CGI-85, MGC118906	lysine methyltransferase 5B	NM_016028.4, XM_005274037.1, XM_005274035.2, XM_005274036.2, XM_006718581.1, NM_017635.4, NM_001300907.1, NM_001300908.1, NM_001300909.1, XM_011545091.1, XM_011545092.1, XM_011545093.1, XM_011545094.1		NP_057112.3, XP_005274094.1, XP_005274092.2, XP_005274093.2, XP_006718644.1, NP_060105.3, NP_001287836.1, NP_001287837.1, NP_001287838.1
GeneID:219927	MRPL21	11	68891272	68903835	12563	-	-101, -69	Gene MRPL21	L21mt, MGC62013, MRPL21, MRP-L21	mitochondrial ribosomal protein L21	NM_181514.1, NM_181515.1, XM_005273823.3, XR_247190.3		NP_852615.1, NP_852616.1
GeneID:3508	IGHMBP2	11	68903851	68940601	36750	+	85, 53	Gene IGHMBP2	IGHMBP2, ZFAND7, FLJ34220, HCSA, HMN6, FLJ41171, SMUBP2, SMARD1, CATF1, CMT2S	immunoglobulin mu binding protein 2	NM_002180.2, XM_005273976.1, XR_247198.1, XR_949903.1, XM_005273974.2, XM_005273975.2, XM_011544994.1		NP_002171.2, XP_005274033.1
GeneID:81570	CLPB	11	72292425	72434680	142255	-	376, 248	Gene CLPB	ANKCLB, MGCA7, MEGCANN, CLPB, SKD3, FLJ13152, HSP78	ClpB homolog, mitochondrial AAA ATPase chaperonin	NM_001258392.1, NM_001258393.1, NM_001258394.1, NM_030813.4, XM_005274320.1, XM_011545288.1, XM_011545289.1		NP_001245321.1, NP_001245322.1, NP_001245323.1, NP_110440.1, XP_005274377.1
GeneID:51642	MRPL48	11	73787872	73864611	76739	+	16, 64	Gene MRPL48	FLJ17047, L48MT, MRPL48, MGC13323, HSPC290, MRP-L48, FLJ99260, CGI-118	mitochondrial ribosomal protein L48	NM_016055.5, XM_005274050.1		NP_057139.1, XP_005274107.1
GeneID:100189072	TRP-AGG2-2	11	76235513	76235584	71	+	71, 39	Gene TRP-AGG2-2	TRNAP6, TRP-AGG2-4, TRP-AGG2-2	transfer RNA-Pro (AGG) 2-4
GeneID:100189224	TRP-TGG2-1	11	76235825	76235896	71	-	312, 344	Gene TRP-TGG2-1	TRP-TGG2-1, TRNAP14	transfer RNA-Pro (TGG) 2-1
GeneID:120379	PIH1D2	11	112052409	112074171	21762	-	59, -5	Gene PIH1D2	PIH1D2	PIH1 domain containing 2	NM_138789.3, NM_001082619.1, XR_947792.1, XM_011542590.1, XM_011542591.1, XM_011542592.1, XM_011542593.1		NP_620144.1, NP_001076088.1
GeneID:55216	C11orf57	11	112074244	112085150	10906	+	-132, -68	Gene C11orf57	C11orf57, FLJ10726	chromosome 11 open reading frame 57	NM_001082970.1, NM_018195.3, NM_001082969.1, NR_103469.1, NM_001301019.1, NM_001301017.1, NM_001301021.1		NP_001076439.1, NP_060665.3, NP_001076438.1, NP_001287948.1, NP_001287946.1, NP_001287950.1
GeneID:55846	ITFG2	12	2812621	2836956	24335	+	211, 307	Gene ITFG2	ITFG2, MDS028	integrin alpha FG-GAP repeat containing 2	NM_018463.3, NR_130744.1, XR_931515.1, XR_931516.1, XR_931517.1, XM_005253707.3, XM_005253708.3, XR_931518.1, XM_005253709.3		NP_060933.3
GeneID:2772	GNAI2P1	12	14254826	14255586	760	+	3046, 3062	Gene GNAI2P1	GNAI2P1, GNAI2L, GNAI2A	G protein subunit alpha i2 pseudogene 1
GeneID:144245	ALG10B	12	38316686	38329726	13040	+	18, 2	Gene ALG10B	ALG10, KCR1, ALG10B	ALG10B, alpha-1,2-glucosyltransferase	NM_001013620.3, XM_005268665.3, XM_006719243.2, XM_011537948.1		NP_001013642.1
GeneID:8085	KMT2D	12	49018975	49061895	42920	-	1095, 1095	Gene KMT2D	KMT2D, KMS, MLL4, CAGL114, ALR, KABUK1, TNRC21, MLL2, AAD10, KMT2B	lysine methyltransferase 2D	NM_003482.3, XM_011538770.1, XM_011538771.1, XM_011538772.1, XM_011538773.1, XM_011538774.1, XM_006719614.2, XM_005269162.3, XM_011538775.1, XM_011538776.1, XR_944740.1, XM_006719616.2		NP_003473.3
GeneID:8914	TIMELESS	12	56416373	56449416	33043	-	232, 136	Gene TIMELESS	FLJ20714, TIMELESS, FLJ12640, TIM, TIM1, hTIM	timeless circadian clock	NM_003920.3, XM_011538939.1		NP_003911.2
GeneID:29080	CCDC59	12	82352304	82358805	6501	-	245, 229	Gene CCDC59	HSPC128, TAP26, DKFZp686K1021, FLJ10294, BR22, CCDC59	coiled-coil domain containing 59	NM_014167.4, NR_033192.1		NP_054886.2
GeneID:84190	METTL25	12	82358406	82479239	120833	+	154, 170	Gene METTL25	C12orf26, METTL25, FLJ22789	methyltransferase like 25	NM_032230.2, XM_011538827.1, XM_005269184.2, XM_011538828.1, XM_011538829.1, XM_011538830.1, XM_006719636.2, XR_944768.1, XM_006719637.2, XR_944769.1, XM_005269186.3		NP_115606.2
GeneID:643770	LOC643770	12	98485544	98503855	18311	-	324, 287	Gene LOC643770		uncharacterized LOC643770	NR_038383.1
GeneID:100189207	TRD-GTC1-1	12	98503503	98503574	71	+	28, 65	Gene TRD-GTC1-1	TRD-GTC1-1, TRNAD10	transfer RNA-Asp (GTC) 1-1
GeneID:100189171	TRW-CCA4-1	12	98504252	98504323	71	+	-721, -684	Gene TRW-CCA4-1	TRW-CCA4-1, TRNAW5	transfer RNA-Trp (CCA) 4-1
GeneID:55703	POLR3B	12	106357658	106510198	152540	+	134, 134	Gene POLR3B	POLR3B, HLD8, DKFZp686B10117, INMAP, FLJ10388, RPC2, C128	polymerase (RNA) III subunit B	NM_018082.5, NM_001160708.1		NP_060552.4, NP_001154180.1
GeneID:100131733	USP30-AS1	12	109052041	109053965	1924	-	1389, 1373	Gene USP30-AS1	USP30-AS1	USP30 antisense RNA 1	NR_038996.1
GeneID:83892	KCTD10	12	109448655	109477350	28695	-	-186, -154	Gene KCTD10	hBACURD3, ULRO61, BTBD28, MSTP028, FLJ41739, KCTD10	potassium channel tetramerization domain containing 10	NM_031954.3, XM_011538795.1, XM_005253946.2		NP_114160.1
GeneID:89910	UBE3B	12	109477410	109543628	66218	+	126, 94	Gene UBE3B	DKFZp686A1051, BPIDS, MGC131858, DKFZp586K2123, MGC78388, FLJ45294, KOS, UBE3B	ubiquitin protein ligase E3B	NM_001270450.1, NM_001270449.1, NM_001270451.1, NM_130466.3, NM_183415.2, XM_005253987.1, XM_006719682.1, XM_011538959.1, XM_011538960.1, XM_006719681.2, XM_011538961.1, XM_011538962.1, XR_429118.2, XR_429119.2		NP_001257379.1, NP_001257378.1, NP_001257380.1, NP_569733.2, NP_904324.1, XP_005254044.1, XP_006719745.1
GeneID:9815	GIT2	12	109929802	109996389	66587	-	-2859, -2843	Gene GIT2	GIT2, PKL, KIAA0148, MGC760, CAT-2, DKFZp686G01261, CAT2	GIT ArfGAP 2	NM_139201.2, NM_057170.3, NM_057169.3, NM_014776.3, NM_001135213.1, NM_001135214.1, XM_005253997.2, XM_006719707.2, XM_006719708.2, XM_006719709.2, XM_005254000.2, XM_006719712.2, XM_006719713.2, XM_006719714.2		NP_631940.2, NP_476511.1, NP_476510.1, NP_055591.2, NP_001128685.1, NP_001128686.1
GeneID:88455	ANKRD13A	12	109999169	110039432	40263	+	79, 63	Gene ANKRD13A	ANKRD13A, NY-REN-25, ANKRD13	ankyrin repeat domain 13A	NM_033121.1, XM_005253984.1, XM_005253980.2, XM_005253981.2, XM_005253982.2, XM_011538937.1, XM_011538938.1, XR_944812.1		NP_149112.1, XP_005254041.1
GeneID:26834	RNU4-2	12	120291763	120291903	140	-	255, -1249, -1249	Gene RNU4-2	RNU4C, RNU4-1B, U4A, U4c, RNU4-2, RNU4B1, U4b	RNA, U4 small nuclear 2	NR_003137.2
GeneID:23409	SIRT4	12	120292199	120313242	21043	+	-551, 953, 953	Gene SIRT4	MGC130047, SIR2L4, SIRT4, MGC57437, MGC130046		NM_012240.2, XM_006719308.2, XM_006719309.2, XM_005253865.3		NP_036372.1
GeneID:26835	RNU4-1	12	120293094	120293237	143	-	1589, 85, 85	Gene RNU4-1	U4BL, U4, RNU4-1, RNU4A, RNU4B2	RNA, U4 small nuclear 1	NR_003925.1
GeneID:57696	DDX55	12	123602092	123620938	18846	+	-76, -108	Gene DDX55	MGC33209, KIAA1595, DDX55, FLJ16577	DEAD-box helicase 55	NM_020936.1, XR_944643.1, XR_944644.1, XR_944645.1, XR_944646.1, XM_011538605.1, XM_011538606.1, XM_011538607.1, XR_242957.3, XR_944648.1, XR_944649.1, XM_011538608.1, XR_944650.1, XM_011538609.1		NP_065987.1
GeneID:100189343	TRD-GTC2-7	12	124927345	124927416	71	-	5624, 56, -520, -424	Gene TRD-GTC2-7	TRD-GTC2-9, TRNAD15, TRD-GTC2-7	transfer RNA-Asp (GTC) 2-9
GeneID:100009606	TRF-GAA1-2	12	124927843	124927915	72	-	6123, 555, -21, 75	Gene TRF-GAA1-2	TRNAF2, TRF-GAA1-2, TRF-GAA1-4	transfer RNA-Phe (GAA) 1-4
GeneID:100189347	TRD-GTC2-8	12	124939647	124939718	71	-	38, -154	Gene TRD-GTC2-8	TRD-GTC2-8, TRD-GTC2-10, TRNAD16	transfer RNA-Asp (GTC) 2-10
GeneID:100189339	TRA-TGC4-1	12	124939966	124940037	71	+	-286, -94	Gene TRA-TGC4-1	TRNAA32, TRA-TGC4-1	transfer RNA-Ala (TGC) 4-1
GeneID:6433	SFSWAP	12	131711087	131799738	88651	+	-175, -143	Gene SFSWAP	SWAP, SFRS8, SFSWAP, MGC167082		NM_001261411.1, NM_004592.3, XM_011538653.1, XM_011538654.1, XM_011538655.1		NP_001248340.1, NP_004583.2
GeneID:102465975	MIR6763	12	132581997	132582061	64	+	1171, 1267	Gene MIR6763	MIR6763, hsa-mir-6763	microRNA 6763
GeneID:1638	DCT	13	94437304	94550265	112961	-	633, 1017, 537	Gene DCT	TRP-2, TYRP2, DCT		NM_001922.3, NM_001129889.1, XM_011521049.1, XM_011521050.1, XR_931610.1		NP_001913.2, NP_001123361.1
GeneID:100189251	TRF-GAA1-3	13	94549650	94549722	72	-	90, 474, -6	Gene TRF-GAA1-3	TRF-GAA1-3, TRNAF6, TRF-GAA1-5	transfer RNA-Phe (GAA) 1-5
GeneID:7217	TRP-AGG2-3	14	20609336	20609407	71	-	-801, -849, -4353	Gene TRP-AGG2-3	TRP-AGG2-3, TRNAP1, TRP1, TRNP1, TRP-AGG2-5	transfer RNA-Pro (AGG) 2-5
GeneID:7207	TRL-AAG2-1	14	20610132	20610213	81	+	76, 124, 3628	Gene TRL-AAG2-1	TRL-AAG2-3, TRL-AAG2-1, TRL1, TRNAL1, TRNP1	transfer RNA-Leu (AAG) 2-3
GeneID:7218	TRP-AGG2-4	14	20613401	20613472	71	-	3264, 3216, -288	Gene TRP-AGG2-4	TRP-AGG2-4, TRP2, TRNAP2, TRNP1, TRP-AGG2-6	transfer RNA-Pro (AGG) 2-6
GeneID:7237	TRT-TGT3-1	14	20613790	20613862	72	-	3654, 3606, 102	Gene TRT-TGT3-1	TRT-TGT3-1, TRT2, TRNAT2	transfer RNA-Thr (TGT) 3-1
GeneID:84962	AJUBA	14	22971174	22982642	11468	-	-174, -142	Gene AJUBA	Ajuba, MGC15563, JUB, AJUBA	ajuba LIM protein	NM_032876.5, NM_198086.2, NM_001289097.1		NP_116265.1, NP_932352.1, NP_001276026.1
GeneID:60686	C14orf93	14	22986901	23010201	23300	-	27385, 3257, 27417	Gene C14orf93	C14orf93, FLJ12154	chromosome 14 open reading frame 93	XM_005267971.1, XM_005267972.1, NM_001130706.2, NM_001130708.2, NM_001282968.1, NM_021944.3, NM_001282969.1, NM_001282970.1, XM_006720230.1, XM_006720231.1, XM_011537059.1, XM_011537060.1, XM_005267973.2, XM_011537061.1, XM_011537062.1, XM_006720232.2		XP_005268028.1, XP_005268029.1, NP_001124178.1, NP_001124180.1, NP_001269897.1, NP_068763.2, NP_001269898.1, NP_001269899.1, XP_006720293.1, XP_006720294.1
GeneID:11099	PTPN21	14	88465778	88554779	89001	-	3195, 3275	Gene PTPN21	PTPN21, PTPD1, PTPRL10	protein tyrosine phosphatase, non-receptor type 21	NM_007039.3, XM_005267287.1, XM_011536367.1, XM_006720011.2, XM_011536368.1, XM_011536369.1		NP_008970.2, XP_005267344.1
GeneID:801	CALM1	14	90396983	90408275	11292	+	73, 73	Gene CALM1	CALM2, CPVT4, DD132, CAMI, CALM1, CALM3, PHKD, CALML2, LQT14	calmodulin 1 (phosphorylase kinase, delta)	NM_006888.4, XM_006720258.2		NP_008819.1
GeneID:100189275	TRI-AAT5-1	14	102317092	102317165	73	+	28, 28	Gene TRI-AAT5-1	TRI-AAT5-1, TRI-AAT5-4, TRNAI15	transfer RNA-Ile (AAT) 5-4
GeneID:55778	ZNF839	14	102317377	102343174	25797	+	-257, -257	Gene ZNF839	ZNF839, FLJ11132, C14orf131	zinc finger protein 839	NM_001267828.1, NM_018335.4, NM_001267827.1, XM_011536945.1, XM_011536946.1, XM_006720203.2, XM_011536947.1, XM_011536948.1, XM_011536949.1, XM_011536950.1		NP_001254757.1, NP_060805.3, NP_001254756.1
GeneID:54989	ZNF770	15	34978341	34988296	9955	-	-72, -120	Gene ZNF770	FLJ20582, PRO1914, ZNF770	zinc finger protein 770	NM_014106.3, XM_011521744.1		NP_054825.2
GeneID:105370764	LOC105370764	15	34989690	35011182	21492	+	-1322, -1274	Gene LOC105370764		uncharacterized LOC105370764	XR_916200.1, XR_916201.1, XR_916202.1, XR_932099.1, XR_932100.1, XR_932101.1
GeneID:105370833	LOC105370833	15	56884855	56888219	3364	+	2585, 2548	Gene LOC105370833		uncharacterized LOC105370833	XR_916370.1, XR_932287.1
GeneID:9768	KIAA0101	15	64364994	64387687	22693	-	-121, -137	Gene KIAA0101	FLJ58702, p15/PAF, KIAA0101, OEATC1, OEATC-1, L5, OEATC, p15(PAF), PAF, NS5ATP9, PAF15	KIAA0101	NM_001029989.2, NM_014736.5, NR_109934.1		NP_001025160.1, NP_055551.1
GeneID:9325	TRIP4	15	64387804	64455303	67499	+	4, 72692, 20	Gene TRIP4	ZC2HC5, HsT17391, ASC-1, TRIP4, ASC1	thyroid hormone receptor interactor 4	NM_016213.4, XR_243130.1, XM_005254789.1		NP_057297.2, XP_005254846.1
GeneID:26831	RNU5A-1	15	65296051	65296167	116	+	109, 8749, 61, 8685	Gene RNU5A-1	U5A, RNU5A, RNU5C, RNU5A-1, U5B1, RNU5	RNA, U5A small nuclear 1	NR_002756.2
GeneID:26832	RNU5B-1	15	65304677	65304793	116	+	-8517, 123, -8565, 59	Gene RNU5B-1	RNU5B, U5B1, RNU5B-1, RNU5B-1P	RNA, U5B small nuclear 1	NR_002757.3
GeneID:105370872	LOC105370872	15	68271011	68277926	6915	-	326, 38	Gene LOC105370872		uncharacterized LOC105370872	XR_916470.1, XR_932397.1
GeneID:10116	FEM1B	15	68277756	68295865	18109	+	-156, 132	Gene FEM1B	FEM1B, FIAA, F1AA, DKFZp451E0710, F1A-ALPHA	fem-1 homolog b (C. elegans)	NM_015322.4, XM_006720370.2		NP_056137.1
GeneID:5315	PKM	15	72199029	72231812	32783	-	420, 740	Gene PKM	TCB, PKM, THBP1, PK3, HEL-S-30, PKM2, OIP3, CTHBP, MGC3932	pyruvate kinase, muscle	NM_002654.4, NM_182470.2, NM_182471.2, NM_001206796.1, NM_001206797.1, NM_001206798.1, NM_001206799.1, XM_005254443.1, XM_006720570.1, XM_011521670.1, XM_011521671.1, XM_011521672.1, XM_011521673.1, XM_005254445.3		NP_002645.3, NP_872270.1, NP_872271.1, NP_001193725.1, NP_001193726.1, NP_001193727.1, NP_001193728.1, XP_005254500.1, XP_006720633.1
GeneID:3073	HEXA	15	72343437	72376179	32742	-	243, 179	Gene HEXA	MGC99608, HEXA, TSD	hexosaminidase subunit alpha	NM_000520.4		NP_000511.2
GeneID:80072	HEXA-AS1	15	72376113	72378788	2675	+	-177, -113	Gene HEXA-AS1	FLJ13315, HEXA-AS1, C15orf34	HEXA antisense RNA 1	NR_027262.1
GeneID:60490	PPCDC	15	75023555	75050726	27171	+	125, 221	Gene PPCDC	MDS018, FLJ14585, PPCDC	phosphopantothenoylcysteine decarboxylase	NM_001301103.1, NM_001301105.1, NM_021823.4, NM_001301101.1, NM_001301102.1, NR_125369.1, NM_001301104.1		NP_001288032.1, NP_001288034.1, NP_068595.3, NP_001288030.1, NP_001288031.1, NP_001288033.1
GeneID:4123	MAN2C1	15	75355792	75369114	13322	-	506, 538	Gene MAN2C1	MAN2C1, MAN6A8, MANA, MGC87979, MANA1, DKFZp686E23167	mannosidase alpha class 2C member 1	NM_001256494.1, NM_001256495.1, NM_001256496.1, NM_006715.3, XM_005254384.1, XM_011521567.1, XM_011521568.1, XM_011521569.1, XM_011521570.1, XR_931832.1, XR_931833.1, XR_931834.1, XR_931835.1		NP_001243423.1, NP_001243424.1, NP_001243425.1, NP_006706.2, XP_005254441.1
GeneID:26263	FBXO22	15	75903859	75935268	31409	+	-83, 93	Gene FBXO22	FISTC1, FLJ13986, MGC31799, FBX22, FBXO22	F-box protein 22	NM_147188.2, NM_012170.3, NR_037623.1, XM_011521447.1		NP_671717.1, NP_036302.1
GeneID:6218	RPS17	15	82536750	82540544	3794	-	144, 112	Gene RPS17	DBA4, RPS17L2, MGC72007, S17, RPS17L1, RPS17, RPS17L	ribosomal protein S17	NM_001021.4, NR_111943.1, NR_111944.1		NP_001012.1
GeneID:5428	POLG	15	89316305	89334795	18490	-	-213, -277	Gene POLG	MTDPS4A, MTDPS4B, MDP1, SCAE, POLG1, PEO, MIRAS, POLG, SANDO, POLGA, FLJ27114	polymerase (DNA) gamma, catalytic subunit	NM_002693.2, NM_001126131.1		NP_002684.1, NP_001119603.1
GeneID:105370962	LOC105370962	15	89334780	89336161	1381	+	228, 292	Gene LOC105370962		uncharacterized LOC105370962	XR_916656.1, XR_932597.1
GeneID:100189264	TRR-TCG1-1	15	89335073	89335145	72	+	-65, -1	Gene TRR-TCG1-1	TRNAR22, TRR-TCG1-1	transfer RNA-Arg (TCG) 1-1
GeneID:10239	AP3S2	15	89830599	89894385	63786	-	433, 321	Gene AP3S2	AP3S2, sigma3b, AP3S3, FLJ35955	adaptor related protein complex 3 sigma 2 subunit	NM_005829.4, NR_023361.1, NR_037582.1		NP_005820.1
GeneID:91433	RCCD1	15	90954695	90963543	8848	+	329, 361	Gene RCCD1	RCCD1, MGC14386	RCC1 domain containing 1	NM_033544.2, NM_001017919.1, XM_011522195.1, XM_011522196.1, XM_011522197.1		NP_291022.2, NP_001017919.1
GeneID:104472848	IRAIN	15	98645863	98651221	5358	-	3957, 3861	Gene IRAIN	IGF1R-AS, IRAIN	IGF1R antisense imprinted non-protein coding RNA	NR_126453.1
GeneID:7329	UBE2I	16	1309153	1327018	17865	+	127, 31	Gene UBE2I	UBE2I, UBC9, C358B7.1, P18	ubiquitin conjugating enzyme E2 I	NM_003345.4, NM_194259.2, NM_194260.2, NM_194261.2, XM_005255540.2, XM_011522644.1, XM_005255541.3, XM_011522645.1		NP_003336.1, NP_919235.1, NP_919236.1, NP_919237.1
GeneID:10921	RNPS1	16	2253116	2268412	15296	-	412, 540	Gene RNPS1	RNPS1, MGC117332, E5.1	RNA binding protein S1, serine-rich domain	XM_005255048.1, NM_080594.3, NM_006711.4, NM_001286625.1, NM_001286626.1, NM_001286627.1, NR_104485.1, XM_005255049.2		XP_005255105.1, NP_542161.1, NP_006702.1, NP_001273554.1, NP_001273555.1, NP_001273556.1
GeneID:100500812	MIR3677	16	2270713	2270772	59	+	-2713, -2841	Gene MIR3677	MIR3677, mir-3677	microRNA 3677
GeneID:100126328	MIR940	16	2271747	2271840	93	+	-3747, -3875	Gene MIR940	mir-940, hsa-mir-940, MIRN940, MIR940	microRNA 940
GeneID:54442	KCTD5	16	2682494	2709030	26536	+	-158, -158	Gene KCTD5	KCTD5, FLJ20040	potassium channel tetramerization domain containing 5	NM_018992.3		NP_061865.1
GeneID:100189173	TRR-CCG1-1	16	3150674	3150746	72	+	14, 2222, 6638, 14, 8302	Gene TRR-CCG1-1	TRNAR19, TRR-CCG1-1, TRR-CCG1-3	transfer RNA-Arg (CCG) 1-3
GeneID:100189168	TRR-CCT3-1	16	3152900	3152972	72	+	-2212, -4, 4412, -2212, 6076	Gene TRR-CCT3-1	TRNAR18, TRR-CCT3-1	transfer RNA-Arg (CCT) 3-1
GeneID:100189119	TRK-CTT3-1	16	3157405	3157477	72	-	6789, 4581, 165, 6789, -1499	Gene TRK-CTT3-1	TRNAK15, TRK-CTT3-1	transfer RNA-Lys (CTT) 3-1
GeneID:100189335	TRP-TGG3-2	16	3158922	3158993	71	+	-8234, -6026, -1610, -8234, 54	Gene TRP-TGG3-2	TRNAP19, TRP-TGG3-3, TRP-TGG3-2	transfer RNA-Pro (TGG) 3-3
GeneID:6210	RPS15A	16	18782955	18790334	7379	-	158, 62	Gene RPS15A	S15a, FLJ27457, MGC111208, RPS15A	ribosomal protein S15a	NM_001019.4, NM_001030009.1		NP_001010.2, NP_001025180.1
GeneID:255762	PDZD9	16	21957540	22001127	43587	-	47943, -121	Gene PDZD9	PDZD9, C16orf65, MGC50721	PDZ domain containing 9	NM_173806.3, NR_033694.1, XM_006721028.2, XM_011545785.1, XM_006721029.2, XM_006721030.2, XM_011545786.1		NP_776167.2
GeneID:100189032	TRL-TAG3-1	16	22195711	22195792	81	-	48, 48	Gene TRL-TAG3-1	TRNAL7, TRL-TAG3-1	transfer RNA-Leu (TAG) 3-1
GeneID:100189291	TRL-AAG2-2	16	22297140	22297221	81	+	76, 1452, 44	Gene TRL-AAG2-2	TRL-AAG2-4, TRL-AAG2-2, TRNAL27	transfer RNA-Leu (AAG) 2-4
GeneID:55718	POLR3E	16	22297366	22335103	37737	+	-150, 1226, -182	Gene POLR3E	POLR3E, SIN, RPC5	polymerase (RNA) III subunit E	NM_001258033.1, NM_001258034.1, NM_001258035.1, NM_001258036.1, NM_018119.3, NR_047581.1, XM_006721063.1, XM_011545892.1, XM_011545893.1		NP_001244962.1, NP_001244963.1, NP_001244964.1, NP_001244965.1, NP_060589.1, XP_006721126.1
GeneID:342357	ZKSCAN2	16	25236001	25257889	21888	-	-191, -239	Gene ZKSCAN2	ZNF694, FLJ23199, ZKSCAN2, ZSCAN31, ZSCAN34	zinc finger with KRAB and SCAN domains 2	NM_001012981.4, XM_011545821.1		NP_001012999.3
GeneID:11273	ATXN2L	16	28823048	28837237	14189	+	-328, 23192, -488	Gene ATXN2L	A2LP, A2D, ATXN2L, A2LG, A2RP	ataxin 2 like	NM_007245.3, NM_017492.3, NM_145714.2, NM_148414.2, NM_148415.2, NM_148416.2, XM_005255061.1, XM_005255062.1, XM_005255064.1, XM_005255065.1, XM_005255066.1, XM_005255067.1, XM_005255068.1, XM_005255069.1, XR_243256.1, XM_005255070.1, XM_005255071.1, XM_0		NP_009176.2, NP_059867.3, NP_663760.1, NP_680780.1, NP_680781.1, NP_680782.1, XP_005255118.1, XP_005255119.1, XP_005255121.1, XP_005255122.1, XP_005255123.1, XP_005255124.1, XP_005255125.1, XP_005255126.1, XP_005255127.1, XP_005255128.1, XP_005255129.1, X
GeneID:3835	KIF22	16	29790062	29805385	15323	+	498, 15250, 20050, 15298	Gene KIF22	SEMDJL2, KID, OBP-2, OBP-1, KIF22, OBP, A-328A3.2, KNSL4	kinesin family member 22	NM_001256269.1, NM_001256270.1, NM_007317.2, XR_243280.2		NP_001243198.1, NP_001243199.1, NP_015556.1
GeneID:4150	MAZ	16	29806083	29811183	5100	+	-771, 4029, -723	Gene MAZ	SAF-1, PUR1, ZNF801, ZF87, MAZ, SAF-3, Pur-1, SAF-2, Zif87	MYC associated zinc finger protein	NR_074080.1, NM_001276275.1, NM_001276276.1, NM_001042539.2, NM_002383.3, XM_006721047.2, XM_006721048.2		NP_001263204.1, NP_001263205.1, NP_001036004.1, NP_002374.2
GeneID:105371166	LOC105371166	16	29808649	29809533	884	-	4221, -579, 4173	Gene LOC105371166		uncharacterized LOC105371166	XR_917077.1, XR_950982.1
GeneID:83723	FAM57B	16	30024427	30053012	28585	-	31412, -28, 20	Gene FAM57B	FP1188, FAM57B, DKFZp434I2117	family with sequence similarity 57 member B	NM_031478.4, XM_005255615.1, XM_005255613.2, XM_005255614.2, XM_011545967.1, XM_005255616.3		NP_113666.2, XP_005255672.1, XP_005255670.1, XP_005255671.1
GeneID:226	ALDOA	16	30053090	30070420	17330	+	-50, -98, 12174	Gene ALDOA	ALDA, MGC17767, ALDOA, MGC17716, MGC10942, HEL-S-87p, GSD12	aldolase, fructose-bisphosphate A	NM_000034.3, NM_001127617.2, NM_001243177.1, NM_184041.2, NM_184043.2, XM_011545767.1, XM_011545768.1		NP_000025.1, NP_001121089.1, NP_001230106.1, NP_908930.1, NP_908932.1
GeneID:105379472	LOC105379472	16	30394113	30395749	1636	+	1279, 1247	Gene LOC105379472		serine/arginine repetitive matrix protein 3-like	XM_011546038.1
GeneID:730183	LOC730183	16	30697704	30698489	785	-	217, 249, -295	Gene LOC730183		uncharacterized LOC730183	NM_001256932.1		NP_001243861.1
GeneID:10847	SRCAP	16	30699141	30740129	40988	+	-869, -901, -357	Gene SRCAP	KIAA0309, FLJ44499, EAF1, FLHS, SRCAP, DOMO1, SWR1	Snf2-related CREBBP activator protein	NM_006662.2		NP_006653.2
GeneID:100189130	TRL-CAG2-1	16	57299951	57300033	82	+	545, 625	Gene TRL-CAG2-1	TRNAL13, TRL-CAG2-1	transfer RNA-Leu (CAG) 2-1
GeneID:100189089	TRL-CAG2-2	16	57300480	57300562	82	-	66, -14	Gene TRL-CAG2-2	TRNAL11, TRL-CAG2-2	transfer RNA-Leu (CAG) 2-2
GeneID:100189226	TRM-CAT6-1	16	87384022	87384094	72	-	62, 46	Gene TRM-CAT6-1	TRM-CAT6-1, TRNAM13	transfer RNA-Met (CAT) 6-1
GeneID:84314	TMEM107	17	8172978	8176396	3418	-	2812, 3116	Gene TMEM107	PRO1268, TMEM107, GRVS638, MGC10744	transmembrane protein 107	NM_032354.3, NM_183065.2		NP_115730.2, NP_898888.1
GeneID:727676	SNORD118	17	8173453	8173588	135	-	4, 308	Gene SNORD118	U8, SNORD118	small nucleolar RNA, C/D box 118	NR_033294.1
GeneID:105371520	LOC105371520	17	8174623	8183616	8993	+	-1039, 12513, 12929, -1343, 12417	Gene LOC105371520		uncharacterized LOC105371520	XR_917880.1, XR_934201.1
GeneID:100189112	TRW-CCA3-1	17	8186358	8186429	71	+	778, 1194, 682	Gene TRW-CCA3-1	TRW-CCA3-1, TRNAW3, TRW-CCA3-3	transfer RNA-Trp (CCA) 3-3
GeneID:100189331	TRS-GCT4-2	17	8186866	8186947	81	+	270, 686, 174	Gene TRS-GCT4-2	TRNAS23, TRS-GCT4-3, TRS-GCT4-2	transfer RNA-Ser (GCT) 4-3
GeneID:100616406	MIR4521	17	8186945	8187004	59	+	191, 607, 95	Gene MIR4521	mir-4521, MIR4521	microRNA 4521
GeneID:100189187	TRT-AGT1-1	17	8187160	8187233	73	+	-24, 392, -120	Gene TRT-AGT1-1	TRT-AGT1-1, TRNAT8	transfer RNA-Thr (AGT) 1-1
GeneID:100189387	TRI-AAT5-2	17	8187593	8187666	73	+	-457, -41, -553	Gene TRI-AAT5-2	TRI-AAT5-2, TRI-AAT5-5, TRNAI23	transfer RNA-Ile (AAT) 5-5
GeneID:54785	C17orf59	17	8188333	8190246	1913	-	3110, 2694, 3206	Gene C17orf59	C17orf59, PRO2472, FLJ20014, BORCS6	BLOC-1 related complex subunit 6	NM_017622.2		NP_060092.2
GeneID:284029	LINC00324	17	8220630	8224043	3413	-	2475, 1803, 1835, -2400	Gene LINC00324	NCRNA00324, FLJ34790, C17orf44, MGC104931, LINC00324	long intergenic non-protein coding RNA 324	NR_026951.1
GeneID:100189123	TRW-CCA1-1	17	8220869	8220940	71	-	-628, -1300, -1268, -5503	Gene TRW-CCA1-1	TRW-CCA1-1, TRNAW4	transfer RNA-Trp (CCA) 1-1
GeneID:100189206	TRG-TCC3-1	17	8221548	8221619	71	+	20, 692, 660, 4895	Gene TRG-TCC3-1	TRNAG18, TRG-TCC3-1	transfer RNA-Gly (TCC) 3-1
GeneID:100189383	TRD-GTC2-9	17	8222238	8222309	71	-	741, 69, 101, -4134	Gene TRD-GTC2-9	TRD-GTC2-11, TRD-GTC2-9, TRNAD17	transfer RNA-Asp (GTC) 2-11
GeneID:100189124	TRP-CGG1-3	17	8222833	8222904	71	-	1336, 664, 696, -3539	Gene TRP-CGG1-3	TRNAP8, TRP-CGG1-3	transfer RNA-Pro (CGG) 1-3
GeneID:100189222	TRT-AGT1-2	17	8226235	8226308	73	-	4740, 4068, 4100, -135	Gene TRT-AGT1-2	TRNAT9, TRT-AGT1-2	transfer RNA-Thr (AGT) 1-2
GeneID:100189184	TRS-AGA2-1	17	8226610	8226691	81	-	5123, 4451, 4483, 248	Gene TRS-AGA2-1	TRNAS14, TRS-AGA2-6, TRS-AGA2-1	transfer RNA-Ser (AGA) 2-6
GeneID:100189393	TRI-AAT4-1	17	8226991	8227064	73	-	5496, 4824, 4856, 621	Gene TRI-AAT4-1	TRNAI24, TRI-AAT4-1	transfer RNA-Ile (AAT) 4-1
GeneID:1819	DRG2	17	18087867	18107985	20118	+	69, 101	Gene DRG2	DRG2	developmentally regulated GTP binding protein 2	NM_001388.4, XM_005256499.2, XM_011523704.1, XM_011523705.1, XM_005256500.2, XM_011523706.1, XM_011523707.1		NP_001379.1
GeneID:79736	TEFM	17	30898983	30906775	7792	-	439, 439	Gene TEFM	MGC24674, TEFM, C17orf42, FLJ22729		NM_024683.3, XM_006722084.1		NP_078959.3, XP_006722147.1
GeneID:100189245	TRT-CGT4-1	17	31550074	31550145	71	+	38, 38	Gene TRT-CGT4-1	TRT-CGT4-1, TRNAT10	transfer RNA-Thr (CGT) 4-1
GeneID:10209	EIF1	17	41688875	41691646	2771	+	213, 85	Gene EIF1	EIF1, A121, EIF-1, SUI1, ISO1, EIF1A	eukaryotic translation initiation factor 1	NM_005801.3		NP_005792.1
GeneID:105371783	LOC105371783	17	43316254	43317113	859	+	-238, -254	Gene LOC105371783		uncharacterized LOC105371783	XR_918410.1, XR_918411.1, XR_934766.1
GeneID:7229	TRQ-TTG1-1	17	49192528	49192599	71	+	-48, -32	Gene TRQ-TTG1-1	TRQ2, TRNAQ2, TRQ-TTG1-1	transfer RNA-Gln (TTG) 1-1
GeneID:79665	DHX40	17	59565525	59608352	42827	+	-181, -117	Gene DHX40	DHX40, FLJ22060, DDX40, ARG147, FLJ34015, PAD	DEAH-box helicase 40	NM_024612.4, NM_001166301.1, XM_006722083.1, XM_011525253.1, XM_011525254.1		NP_078888.4, NP_001159773.1, XP_006722146.1
GeneID:117246	FTSJ3	17	63819433	63827671	8238	-	119, 119	Gene FTSJ3	FLJ20062, SPB1, EPCS3, FTSJ3	FtsJ homolog 3 (E. coli)	NM_017647.3		NP_060117.3
GeneID:5705	PSMC5	17	63827410	63832027	4617	+	142, 142	Gene PSMC5	SUG1, p45, TBP10, SUG-1, p45/SUG, S8, TRIP1, PSMC5	proteasome 26S subunit, ATPase 5	NM_002805.5, NM_001199163.1, XM_006721980.1, XR_934508.1		NP_002796.4, NP_001186092.1, XP_006722043.1
GeneID:23510	KCTD2	17	75032567	75065889	33322	+	1833, 1289, 1833	Gene KCTD2	KCTD2, KIAA0176	potassium channel tetramerization domain containing 2	NM_015353.2, NR_110835.1, NR_110834.1, XM_011524575.1		NP_056168.1
GeneID:100189078	TRR-CCT1-1	17	75033906	75033978	72	+	494, -50, 494	Gene TRR-CCT1-1	TRR-CCT1-1, TRNAR8	transfer RNA-Arg (CCT) 1-1
GeneID:100189181	TRR-CCT2-1	17	75034431	75034503	72	-	103, 647, 103	Gene TRR-CCT2-1	TRNAR20, TRR-CCT2-1	transfer RNA-Arg (CCT) 2-1
GeneID:100189371	TRR-TCG3-1	17	75035113	75035185	72	+	-713, -1257, -713	Gene TRR-TCG3-1	TRR-TCG3-1, TRNAR25	transfer RNA-Arg (TCG) 3-1
GeneID:23163	GGA3	17	75225480	75262393	36913	-	473, 435	Gene GGA3	KIAA0154, GGA3	golgi-associated, gamma adaptin ear containing, ARF binding protein 3	NM_138619.3, NM_014001.4, NM_001172704.2, NM_001172703.2, NM_001291641.1, NM_001291642.1, XM_011524563.1, XM_011524564.1, XM_011524565.1, XM_011524566.1, XM_011524567.1, XM_011524568.1, XM_011524569.1, XM_011524570.1		NP_619525.1, NP_054720.1, NP_001166175.1, NP_001166174.1, NP_001278570.1, NP_001278571.1
GeneID:51081	MRPS7	17	75261668	75266376	4708	+	252, 290	Gene MRPS7	bMRP27a, MRPS7, MRP-S, RPMS7, MRP-S7, S7mt, RP-S7	mitochondrial ribosomal protein S7	NM_015971.3		NP_057055.2
GeneID:100189255	TRX-CAT1-2	17	82494721	82494792	71	-	8, 40	Gene TRX-CAT1-2	TRNAM14, TRX-CAT1-8, TRX-CAT1-2	transfer RNA-iMet (CAT) 1-8
GeneID:10627	MYL12A	18	3247482	3256237	8755	+	230, 14406, 14374	Gene MYL12A	MYL12A, MYL2B, MRCL3, MLCB, MRLC3, HEL-S-24	myosin light chain 12A	XM_005258078.1, NM_006471.3, NM_001303047.1, NM_001303048.1, NM_001303049.1		XP_005258135.1, NP_006462.1, NP_001289976.1, NP_001289977.1, NP_001289978.1
GeneID:104968399	LOC104968399	18	3255436	3262359	6923	-	14647, 471, 503	Gene LOC104968399		ncRNA	NR_130143.1, NR_130144.1, NR_130145.1
GeneID:103910	MYL12B	18	3262113	3278284	16171	+	-225, -257	Gene MYL12B	MLC-B, MRLC2, MYL12B	myosin light chain 12B	NM_033546.3, NM_001144944.1, NM_001144945.1		NP_291024.1, NP_001138416.1, NP_001138417.1
GeneID:25914	RTTN	18	70003804	70205726	201922	-	-130, -119	Gene RTTN	DKFZp434G145, PMGYS, RTTN, FLJ39085, FLJ26356	rotatin	NM_173630.3, XM_005266679.1, XM_006722434.2, XM_011525902.1, XM_011525903.1, XM_006722435.2, XM_011525904.1, XR_430072.2, XM_011525905.1, XM_011525906.1, XM_011525907.1, XM_011525908.1, XR_935213.1		NP_775901.3, XP_005266736.1
GeneID:105372180	LOC105372180	18	70205814	70209778	3964	+	42, 31	Gene LOC105372180		uncharacterized LOC105372180	XR_919137.1, XR_919138.1, XR_919139.1, XR_919140.1, XR_935597.1, XR_935598.1, XR_935599.1, XR_935600.1
GeneID:91304	TMEM259	19	1009651	1021169	11518	-	-303, -447	Gene TMEM259	C19orf6, R32184_3, MGC4022, MEMBRALIN, MBRL, ASBABP1, TMEM259	transmembrane protein 259	NM_033420.3, NM_001033026.1, XM_005259675.2, XM_005259676.2, XM_005259677.2, XM_005259678.2, XR_430159.2, XR_430160.2, XR_244044.2		NP_219488.1, NP_001028198.1
GeneID:103625684	RNU6-2	19	1021522	1021628	106	+	-50, 94	Gene RNU6-2	U6-2, RNU6-2	RNA, U6 small nuclear 2	NR_125730.1
GeneID:1265	CNN2	19	1026275	1039068	12793	+	-4803, -4659	Gene CNN2	CNN2		NM_004368.3, NM_201277.2, NM_001303499.1, NM_001303501.1		NP_004359.1, NP_958434.1, NP_001290428.1, NP_001290430.1
GeneID:6209	RPS15	19	1438364	1440494	2130	+	100, 148	Gene RPS15	RPS15, S15, MGC111130, RIG	ribosomal protein S15	NM_001018.3, XM_011528176.1		NP_001009.1
GeneID:105372245	LOC105372245	19	3496115	3500521	4406	+	4621, 4717	Gene LOC105372245		uncharacterized LOC105372245	XR_919315.1, XR_919316.1, XR_919317.1, XR_919318.1, XR_936260.1, XR_936261.1, XR_936262.1, XR_936263.1
GeneID:51548	SIRT6	19	4174109	4182599	8490	-	135, 167	Gene SIRT6	SIRT6, SIR2L6		NM_016539.2, NM_001193285.1, XM_005259574.1, XM_005259575.1, XM_005259577.3		NP_057623.2, NP_001180214.1, XP_005259631.1, XP_005259632.1
GeneID:170961	ANKRD24	19	4182625	4224814	42189	+	-161, -193	Gene ANKRD24	KIAA1981, ANKRD24	ankyrin repeat domain 24	NM_133475.1, XM_011527756.1, XM_011527757.1, XM_011527758.1, XM_011527759.1, XM_011527760.1, XM_011527761.1, XM_011527762.1, XM_011527763.1, XM_011527764.1, XM_011527765.1, XM_011527766.1, XM_011527767.1, XM_011527768.1		NP_597732.1
GeneID:91039	DPP9	19	4675226	4723843	48617	-	-253, -205	Gene DPP9	DPRP2, FLJ16073, DKFZp762F117, DPP9		NM_139159.4, XM_005259673.2, XM_011528405.1, XM_011528406.1, XM_011528407.1, XM_011528408.1, XM_011528409.1, XM_011528410.1, XM_011528411.1, XR_936213.1		NP_631898.3, XP_005259730.1
GeneID:105372250	LOC105372250	19	4722942	4725174	2232	+	1154, 1106	Gene LOC105372250		uncharacterized LOC105372250	XR_919328.1, XR_919329.1, XR_919330.1, XR_936273.1, XR_936274.1, XR_936275.1
GeneID:7197	TRG-TCC1-1	19	4724070	4724141	71	+	26, -22	Gene TRG-TCC1-1	TRG-TCC1-1, TRNAG3, TRG3	transfer RNA-Gly (TCC) 1-1
GeneID:100189416	TRV-CAC3-1	19	4724635	4724707	72	-	611, 659	Gene TRV-CAC3-1	TRNAV32, TRV-CAC3-1	transfer RNA-Val (CAC) 3-1
GeneID:93134	ZNF561	19	9607326	9621240	13914	-	-104, -104	Gene ZNF561	MGC45408, ZNF561	zinc finger protein 561	NM_152289.2, XM_005260150.1, XM_005260151.1, XM_006722938.1, XM_011528433.1, XM_011528434.1, XM_011528435.1, XM_011528436.1, XM_011528437.1		NP_689502.2, XP_005260207.1, XP_005260208.1, XP_006723001.1
GeneID:284385	ZNF561-AS1	19	9621482	9634862	13380	+	-138, -138	Gene ZNF561-AS1	C19orf82, ZNF561-AS1	ZNF561 antisense RNA 1 (head to head)	NR_122038.1
GeneID:5141	PDE4A	19	10416773	10469631	52858	+	27, 3195, 59	Gene PDE4A	DPDE2, PDE4A, PDE4, PDE46		NM_006202.2, NM_001111307.1, NM_001111308.1, NM_001111309.1, NM_001243121.1, XM_011528054.1, XM_011528055.1, XM_005259933.2		NP_006193.1, NP_001104777.1, NP_001104778.1, NP_001104779.1, NP_001230050.1
GeneID:78992	YIPF2	19	10922768	10929012	6244	-	340, 308	Gene YIPF2	YIPF2, FinGER2, MGC3262	Yip1 domain family member 2	XM_005260069.2, NM_024029.4, XM_011528270.1, XM_011528271.1		XP_005260126.1, NP_076934.1
GeneID:90580	C19orf52	19	10928748	10930241	1493	+	-76, -44	Gene C19orf52	C19orf52	chromosome 19 open reading frame 52	NM_138358.2		NP_612367.1
GeneID:57719	ANO8	19	17323223	17334834	11611	-	82, -2078, -2462, 82, -2510	Gene ANO8	TMEM16H, KIAA1623, ANO8	anoctamin 8	NM_020959.2, XR_936199.1, XR_936200.1, XR_936201.1		NP_066010.1
GeneID:84705	GTPBP3	19	17334982	17342731	7749	+	-230, 1930, 2314, -230, 2362	Gene GTPBP3	GTPBG3, THDF1, FLJ14700, MSS1, MTGP1, GTPBP3, FLJ17836, COXPD23	GTP binding protein 3 (mitochondrial)	NM_001128855.2, NM_133644.3, NM_001195422.1, NM_032620.3		NP_001122327.1, NP_598399.2, NP_001182351.1, NP_116009.2
GeneID:105372401	LOC105372401	19	41307206	41310135	2929	-	-233, -217	Gene LOC105372401		uncharacterized LOC105372401	XR_919644.1, XR_935968.1
GeneID:90324	CCDC97	19	41310189	41324883	14694	+	179, 163	Gene CCDC97	MGC20255, FLJ40267, CCDC97	coiled-coil domain containing 97	NM_052848.1, XM_005259377.3		NP_443080.1
GeneID:11133	KPTN	19	47475141	47486791	11650	-	2759, 2599	Gene KPTN	2E4, KPTN, MRT41	kaptin (actin binding protein)	NM_007059.3, NM_001291296.1, NR_111923.1, XM_011526398.1, XM_011526399.1, XM_011526400.1, XM_011526401.1		NP_008990.2, NP_001278225.1
GeneID:100505681	NAPA-AS1	19	47484282	47501597	17315	+	-250, -90	Gene NAPA-AS1	NAPA-AS1	NAPA antisense RNA 1	NR_038452.1
GeneID:84798	C19orf48	19	50797693	50804853	7160	-	373, 373	Gene C19orf48	MGC13170, C19orf48	chromosome 19 open reading frame 48	NM_001290154.1, NM_199250.2, NM_001290151.1, NM_001290155.1, NM_001290152.1, NM_032712.2, NM_001290150.1, NM_001290149.1, NM_001290153.1, NM_199249.2		NP_001277083.1, NP_954858.1, NP_001277080.1, NP_001277084.1, NP_001277081.1, NP_954857.1, NP_116101.1, NP_001277079.1, NP_001277078.1, NP_001277082.1
GeneID:692202	SNORD88A	19	50799439	50799535	96	-	-4945, -4945	Gene SNORD88A	HBII-180A, SNORD88A	small nucleolar RNA, C/D box 88A	NR_003067.1
GeneID:692204	SNORD88C	19	50802325	50802421	96	-	-2059, -2059	Gene SNORD88C	SNORD88C, HBII-180C	small nucleolar RNA, C/D box 88C	NR_003069.1
GeneID:51545	ZNF581	19	55643620	55645623	2003	+	4508, -2820, 4444	Gene ZNF581	ZNF581, FLJ22550, HSPC189	zinc finger protein 581	NM_016535.3, XM_006723240.2		NP_057619.1
GeneID:29903	CCDC106	19	55647568	55653161	5593	+	560, -6768, 496	Gene CCDC106	ZNF581, CCDC106, HSU79303	coiled-coil domain containing 106	NM_013301.2, XM_005258827.1, XM_005258828.1		NP_037433.2, XP_005258884.1, XP_005258885.1
GeneID:84878	ZBTB45	19	58513530	58520823	7293	-	791, 1047	Gene ZBTB45	ZBTB45, DKFZp547H249, FLJ14486, ZNF499	zinc finger and BTB domain containing 45	NM_032792.2, XM_005259341.1, XM_005259342.2, XM_006723445.2		NP_116181.1, XP_005259398.1
GeneID:9913	SUPT7L	2	27642568	27663973	21405	-	133, 261	Gene SUPT7L	MGC90306, SUPT7L, STAF65(gamma), SPT7L, SUPT7H, KIAA0764, STAF65, STAF65G	SPT7-like STAGA complex gamma subunit	NM_001282732.1, NM_001282730.1, NM_001282731.1, NM_001282729.1, NM_014860.2, XR_939750.1, XM_005264672.3		NP_001269661.1, NP_001269659.1, NP_001269660.1, NP_001269658.1, NP_055675.1
GeneID:22950	SLC4A1AP	2	27663471	27694980	31509	+	369, 241	Gene SLC4A1AP	FLJ41004, MGC120648, FLJ10624, HLC3, MGC120646, SLC4A1AP	solute carrier family 4 member 1 adaptor protein	NM_018158.2		NP_060628.2
GeneID:6432	SRSF7	2	38743599	38751494	7895	-	358, 278	Gene SRSF7	9G8, SRSF7, SFRS7, AAG3	serine/arginine-rich splicing factor 7	NM_001031684.2, NM_001195446.1, XM_005264484.2, XM_005264485.2, XR_939708.1, XR_939709.1, XR_939710.1, XR_939711.1, XR_426994.2, XM_011533032.1		NP_001026854.1, NP_001182375.1
GeneID:4528	MTIF2	2	55236620	55269303	32683	-	-57, 23	Gene MTIF2	MTIF2		NM_002453.2, NM_001005369.1, XM_011532868.1, XM_011532869.1, XM_011532870.1, XM_011532871.1, XM_011532872.1, XM_005264335.2, XM_011532873.1		NP_002444.2, NP_001005369.1
GeneID:150962	PUS10	2	60938352	61020031	81679	-	2815, 2815	Gene PUS10	PUS10, CCDC139, MGC126729, DOBI, FLJ32312, MGC126755	pseudouridylate synthase 10	NM_144709.2, XM_006711952.2, XM_011532568.1, XM_011532569.1, XM_011532570.1, XM_011532571.1, XM_011532572.1, XM_011532573.1, XM_011532574.1, XM_011532575.1, XM_011532576.1, XM_011532577.1, XM_011532578.1		NP_653310.2
GeneID:5194	PEX13	2	61017677	61051990	34313	+	-461, -461	Gene PEX13	NALD, ZWS, PEX13, PBD11A, PBD11B	peroxisomal biogenesis factor 13	NM_002618.3, XM_011532904.1		NP_002609.1
GeneID:4190	MDH1	2	63588609	63607197	18588	+	319, 191	Gene MDH1	MGC:1375, MDH1, MOR2, MDHA, MDH-s, HEL-S-32	malate dehydrogenase 1	NM_005917.3, NM_001199111.1, NM_001199112.1		NP_005908.1, NP_001186040.1, NP_001186041.1
GeneID:11017	SNRNP27	2	69893943	69905236	11293	+	-87, -103	Gene SNRNP27	SNRNP27, RY1	small nuclear ribonucleoprotein U4/U6.U5 subunit 27	NM_006857.2, NR_037862.1		NP_006848.1
GeneID:10322	SMYD5	2	73214238	73227227	12989	+	162, 20162, 20210	Gene SMYD5	NN8-4AG, ZMYND23, RRG1, RAI15, SMYD5	SMYD family member 5	NM_006062.2, XM_005264082.2, XM_006711918.2		NP_006053.2
GeneID:84279	PRADC1	2	73228006	73233228	5222	-	-1172, -1220	Gene PRADC1	C2orf7, PRADC1, PAP21, MGC13004	protease-associated domain containing 1	NM_032319.1		NP_115695.1
GeneID:10574	CCT7	2	73233425	73253022	19597	+	975, 1023	Gene CCT7	NIP7-1, CCT7, CCTH, CCTETA, TCP1ETA, MGC110985	chaperonin containing TCP1 subunit 7	NM_006429.3, NM_001009570.2, NM_001166284.1, NM_001166285.1, NR_029402.1, NR_029403.1, XM_011532478.1, XM_011532479.1		NP_006420.1, NP_001009570.1, NP_001159756.1, NP_001159757.1
GeneID:105374844	LOC105374844	2	86409955	86440973	31018	-	77, -19	Gene LOC105374844		uncharacterized LOC105374844	XR_926238.1, XR_940319.1
GeneID:55818	KDM3A	2	86440647	86492716	52069	+	249, 345	Gene KDM3A	DKFZp686P07111, KIAA0742, JHDM2A, TSGA, KDM3A, JMJD1A, JMJD1, DKFZp686A24246, JHMD2A	lysine demethylase 3A	NM_018433.5, NM_001146688.1, XM_011532984.1, XM_011532985.1, XM_011532986.1, XM_006712051.2		NP_060903.2, NP_001140160.1
GeneID:105374852	LOC105374852	2	88016791	88021354	4563	+	-535, -663	Gene LOC105374852		uncharacterized LOC105374852	XR_926262.1, XR_926263.1, XR_926264.1, XR_940335.1, XR_940336.1, XR_940337.1
GeneID:51011	FAHD2A	2	95402691	95416609	13918	+	61, 157	Gene FAHD2A	CGI-105, FAHD2A, MGC131995, FLJ35661	fumarylacetoacetate hydrolase domain containing 2A	NM_016044.2, XM_011511282.1, XM_011511283.1, XM_011511284.1, XM_011511285.1, XM_011511286.1, XM_011511287.1, XM_011511288.1, XM_011511289.1, XR_922937.1, XM_011511290.1		NP_057128.2
GeneID:56910	STARD7	2	96184859	96208846	23987	-	121, 238	Gene STARD7	GTT1, STARD7	StAR related lipid transfer domain containing 7	NM_020151.3, XM_011511499.1		NP_064536.2
GeneID:285033	STARD7-AS1	2	96208416	96242623	34207	+	309, 192	Gene STARD7-AS1	STARD7-AS1, MGC126779, MGC126781	STARD7 antisense RNA 1	NR_046322.1
GeneID:55683	KANSL3	2	96593155	96638379	45224	-	43, -69	Gene KANSL3	KANSL3, NSL3, KIAA1310, FLJ10081, FLJ23799, Rcd1	KAT8 regulatory NSL complex subunit 3	NM_001115016.2, NR_047653.1, NR_047654.1, NR_047655.1, NR_047656.1, NR_047657.1, NR_047658.1, XM_005263984.1, XR_244892.1, XM_005263987.1, XR_427101.1, XM_011511454.1, XM_011511455.1, XM_011511456.1, XM_011511457.1, XM_011511458.1, XM_005263982.2, XM_0115		NP_001108488.1, XP_005264041.1, XP_005264044.1
GeneID:90342	FER1L5	2	96642711	96706220	63509	+	-4375, -4263	Gene FER1L5	FER1L5	fer-1 like family member 5	NM_001293083.1, XM_011512110.1, XM_011512111.1, XM_011512112.1, XM_011512113.1, XM_011512114.1, XM_011512115.1, XM_011512116.1, XM_011512117.1, XM_011512118.1, XM_011512119.1, XM_011512120.1, XM_011512121.1, XM_011512122.1, XM_011512123.1, XM_011512124.1,		NP_001280012.1
GeneID:129531	MITD1	2	99161427	99181061	19634	-	-91, -155	Gene MITD1	MITD1	microtubule interacting and trafficking domain containing 1	NM_138798.1, XM_011510581.1, XM_011510582.1, XM_011510583.1, XM_011510584.1		NP_620153.1
GeneID:51263	MRPL30	2	99181079	99199557	18478	+	73, 137	Gene MRPL30	MRP-L28, MGC3314, MRPL28, RPML28, MRPL28M, L28MT, MRPL30, MGC24095, FLJ44438, L30MT	mitochondrial ribosomal protein L30	NM_145212.3, NR_028356.1		NP_660213.1
GeneID:376940	ZC3H6	2	112275559	112340063	64504	+	-23, -231	Gene ZC3H6	FLJ41410, ZC3H6, FLJ16526, ZC3HDC6, FLJ45877, KIAA2035	zinc finger CCCH-type containing 6	NM_198581.2, XM_006712519.1, XM_011511156.1		NP_940983.2, XP_006712582.1
GeneID:100151683	RNU4ATAC	2	121530880	121531009	129	+	192, -64	Gene RNU4ATAC	TALS, U4ATAC, MOPD1, RNU4ATAC, RNU4ATAC1, RFMN	RNA, U4atac small nuclear (U12-dependent splicing)	NR_023343.1
GeneID:2820	GPD2	2	156435290	156586403	151113	+	694, 678	Gene GPD2	GPD2, GPDM, mGPDH, GDH2	glycerol-3-phosphate dehydrogenase 2	NM_001083112.2, NM_000408.4, XM_005246469.1, XM_011510977.1, XM_011510978.1, XM_005246470.3, XM_011510979.1, XM_011510980.1		NP_001076581.2, NP_000399.3, XP_005246526.1
GeneID:79809	TTC21B	2	165873362	165953838	80476	-	-242, -226	Gene TTC21B	THM1, IFT139B, NPHP12, TTC21B, FLJ11457, Nbla10696, ATD4, JBTS11, SRTD4, IFT139	tetratricopeptide repeat domain 21B	NM_024753.4, XM_006712761.1, XM_011511870.1, XM_011511871.1, XM_011511872.1		NP_079029.3, XP_006712824.1
GeneID:102724058	LOC102724058	2	165957418	166036400	78982	+	-3338, -3354	Gene LOC102724058		uncharacterized LOC102724058	NR_110598.1
GeneID:3329	HSPD1	2	197486584	197500274	13690	-	434, 338	Gene HSPD1	HuCHA60, GROEL, SPG13, HLD4, CPN60, HSP60, HSPD1, HSP65	heat shock protein family D (Hsp60) member 1	NM_002156.4, NM_199440.1, XM_005246518.2		NP_002147.2, NP_955472.1
GeneID:3336	HSPE1	2	197499997	197503463	3466	+	-157, -61	Gene HSPE1	HSP10, CPN10, GROES, HSPE1	heat shock protein family E (Hsp10) member 1	NM_002157.2		NP_002148.1
GeneID:100529241	HSPE1-MOB4	2	197499997	197553699	53702	+	-157, -61	Gene HSPE1-MOB4	HSPE1-MOB4, HSPE1-PHOCN	HSPE1-MOB4 readthrough	NM_001202485.1		NP_001189414.1
GeneID:129450	TYW5	2	199928911	199955736	26825	-	120, 136	Gene TYW5	FLJ37953, C2orf60, MGC70509, TYW5, hTYW5	tRNA-yW synthesizing protein 5	NM_001039693.2, NR_004862.1, NR_109905.1, NR_109907.1, NR_109906.1, XM_011510579.1		NP_001034782.1
GeneID:79568	C2orf47	2	199955317	199964125	8808	+	299, 283	Gene C2orf47	C2orf47, FLJ22555, DKFZp666A212	chromosome 2 open reading frame 47	NM_024520.2, XM_005246852.2, XR_427111.2		NP_078796.2, XP_005246909.1
GeneID:51602	NOP58	2	202265792	202303661	37869	+	128, 128	Gene NOP58	HSPC120, NOP58, NOP5, NOP5/NOP58	NOP58 ribonucleoprotein	NM_015934.3		NP_057018.1
GeneID:79586	CHPF	2	219538947	219543765	4818	-	2069, 1973	Gene CHPF	CHSY2, FLJ22678, CSS2, CHPF	chondroitin polymerizing factor	NM_024536.5, NM_001195731.1, XM_011511838.1		NP_078812.2, NP_001182660.1
GeneID:130612	TMEM198	2	219543663	219550595	6932	+	-1967, -1871	Gene TMEM198	MGC99813, FLJ41180, TMEM198, TMEM198A	transmembrane protein 198	NM_001005209.2, NM_001303098.1		NP_001005209.1, NP_001290027.1
GeneID:9320	TRIP12	2	229763837	229923234	159397	-	978, 1186	Gene TRIP12	MGC138849, KIAA0045, ULF, MGC138850, TRIP12	thyroid hormone receptor interactor 12	NM_001284215.1, NM_001284216.1, NM_001284214.1, NM_004238.2, XM_005246954.3, XM_011512180.1, XM_005246955.3, XM_011512181.1, XM_005246956.3, XM_005246957.3, XM_005246958.3, XM_005246960.3, XM_011512182.1, XM_005246961.2, XM_006712852.2, XM_011512183.1, XM		NP_001271144.1, NP_001271145.1, NP_001271143.1, NP_004229.1
GeneID:130888	FBXO36	2	229922491	230013109	90618	+	-235, -443	Gene FBXO36	FLJ41090, Fbx36, FBXO36, FLJ37592	F-box protein 36	NM_174899.4, XM_005246317.1		NP_777559.3, XP_005246374.1
GeneID:130916	MTERF4	2	241074680	241102359	27679	-	-73, 23	Gene MTERF4	MTERFD2, FLJ16261, MGC61716, MTERF4		NM_182501.3, NR_028049.1, NR_028050.1, NR_028051.1, XM_006712294.1, XM_011510633.1, XM_011510634.1, XM_006712292.2, XM_006712295.2, XM_011510635.1, XM_011510636.1, XM_011510637.1		NP_872307.2, XP_006712357.1
GeneID:23178	PASK	2	241106099	241150364	44265	-	47932, 1148, 48028	Gene PASK	DKFZp434O051, DKFZp686P2031, PASK, PASKIN, STK37, KIAA0135	PAS domain containing serine/threonine kinase	NM_001252119.1, NM_001252120.1, NM_001252122.1, NM_001252124.1, NM_015148.3, XM_005246991.1, XM_011510826.1, XM_011510827.1, XM_011510828.1, XM_011510829.1, XM_011510830.1, XR_922893.1, XM_011510831.1, XM_011510832.1, XM_011510833.1, XM_011510834.1, XM_01		NP_001239048.1, NP_001239049.1, NP_001239051.1, NP_001239053.1, NP_055963.2, XP_005247048.1
GeneID:728294	D2HGDH	2	241734579	241768816	34237	+	269, 26013	Gene D2HGDH	D2HGDH, FLJ42195, D2HGD, MGC25181	D-2-hydroxyglutarate dehydrogenase	NM_152783.4, NM_001287249.1, NR_109778.1, XM_011511734.1, XM_011511735.1, XM_011511736.1, XM_011511737.1, XM_011511738.1, XM_011511739.1, XM_011511740.1, XR_923003.1, XR_923004.1, XM_011511741.1, XM_011511742.1, XR_923005.1, XM_011511743.1, XM_011511744.1		NP_689996.4, NP_001274178.1
GeneID:9584	RBM39	20	35703609	35742336	38727	-	224, 256	Gene RBM39	DKFZp781C0423, RBM39, CAPERalpha, FLJ44170, CAPER, CC1.3, HCC1, fSAP59, RNPC2, FSAP59	RNA binding motif protein 39	NM_001242600.1, NM_004902.3, NM_001242599.1, NM_184234.2, NR_040722.1, NR_040723.1, NR_040724.1, XM_011529110.1, XM_006723890.2, XM_006723891.2, XM_011529111.1, XM_006723893.2		NP_001229529.1, NP_004893.1, NP_001229528.1, NP_909122.1
GeneID:51282	SCAND1	20	35953617	35955359	1742	-	1119, 895	Gene SCAND1	SCAND1, SDP1, RAZ1	SCAN domain containing 1	NM_016558.3, NM_033630.2		NP_057642.1, NP_361012.2
GeneID:140894	CNBD2	20	35954562	36030700	76138	+	-322, -98	Gene CNBD2	dJ954P9.1, CNMPD1, CNBD2, MGC138880, C20orf152	cyclic nucleotide binding domain containing 2	XM_005260295.2, NM_001304367.1, NM_080834.3, NM_001207076.2, NR_130714.1, XM_011528588.1, XM_011528589.1, XM_011528590.1, XM_011528591.1, XM_011528592.1, XM_011528593.1, XM_011528594.1, XM_011528595.1, XM_011528596.1, XM_011528597.1, XM_011528598.1, XR_93		XP_005260352.1, NP_001291296.1, NP_543024.2, NP_001194005.1
GeneID:388796	SNHG17	20	38420592	38435375	14783	-	79, 47	Gene SNHG17	SNHG17	small nucleolar RNA host gene 17	NR_015366.4, NR_027241.2
GeneID:677840	SNORA71D	20	38433862	38433999	137	-	-1297, -1329	Gene SNORA71D	SNORA71D, U71d	small nucleolar RNA, H/ACA box 71D	NR_003018.2
GeneID:57169	ZNFX1	20	49245897	49278244	32347	-	-444, -444	Gene ZNFX1	ZNFX1, MGC131926, FLJ39275	zinc finger, NFX1-type containing 1	NM_021035.2, XM_006723836.1, XM_011528924.1		NP_066363.1, XP_006723899.1
GeneID:441951	ZFAS1	20	49278178	49289260	11082	+	510, 510	Gene ZFAS1	C20orf199, HSUP1, NCRNA00275, ZNFX1-AS1, HSUP2, ZFAS1	ZNFX1 antisense RNA 1	NR_003605.1, NR_003604.2, NR_003606.2, NR_036658.1, NR_036659.1
GeneID:26765	SNORD12C	20	49278945	49279023	78	+	-257, -257	Gene SNORD12C	E3, E2, SNORD106, U106, SNORD12C, RNU106, E2-1	small nucleolar RNA, C/D box 12C	NR_002433.1
GeneID:100113393	SNORD12B	20	49280313	49280415	102	+	-1625, -1625	Gene SNORD12B	SNORD12B	small nucleolar RNA, C/D box 12B	NR_003695.1
GeneID:692057	SNORD12	20	49280683	49280772	89	+	-1995, -1995	Gene SNORD12	HBII-99, SNORD12, MIRN1259, MIR1259	small nucleolar RNA, C/D box 12	NR_003030.1
GeneID:8675	STX16	20	58651253	58679526	28273	+	11, -117	Gene STX16	SYN16, STX16, hsyn16, MGC90328	syntaxin 16	NM_003763.5, NM_001001433.2, NM_001134772.2, NM_001134773.2, NM_001204868.1, NR_037941.1, NR_037942.1, NR_037943.1		NP_003754.2, NP_001001433.1, NP_001128244.1, NP_001128245.1, NP_001191797.1
GeneID:100534593	STX16-NPEPL1	20	58651253	58715844	64591	+	11, -117	Gene STX16-NPEPL1	STX16-NPEPL1	STX16-NPEPL1 readthrough (NMD candidate)	NR_037945.1
GeneID:102724652	LOC102724652	21	6560656	6564489	3833	+	4864, 5008	Gene LOC102724652		alpha-crystallin A chain	XM_006726801.2, XM_006726802.2, XM_006723930.2, XM_006723931.2
GeneID:54149	C21orf91	21	17788967	17819386	30419	-	-102, -38	Gene C21orf91	DKFZp781D1223, EURL, C21orf38, YG81, C21orf14, CSSG1, C21orf91	chromosome 21 open reading frame 91	NM_001100421.1, NM_017447.3, NM_001100420.1		NP_001093891.1, NP_059143.3, NP_001093890.1
GeneID:140578	CHODL	21	17819595	18267373	447778	+	-107, -171	Gene CHODL	C21orf68, CHODL, MT75, FLJ12627, PRED12	chondrolectin	NM_024944.2, NM_001204174.1, NM_001204175.1, NM_001204176.1, NM_001204177.1, NM_001204178.1, XM_011529453.1, XM_011529454.1, XM_011529455.1, XM_011529456.1, XM_011529457.1		NP_079220.2, NP_001191103.1, NP_001191104.1, NP_001191105.1, NP_001191106.1, NP_001191107.1
GeneID:56683	C21orf59	21	32601674	32612608	10934	-	96, 96	Gene C21orf59	C21orf59, FLJ20467, C21orf48, FLJ37137, CILD26, FLJ40247, FBB18	chromosome 21 open reading frame 59	NM_021254.2, NR_036552.1		NP_067077.1
GeneID:94104	PAXBP1	21	32733899	32771858	37959	-	-206, -238	Gene PAXBP1	GCFC1, C21orf66, FLJ90561, FSAP105, BM020, PAXBP1, GCFC	PAX3 and PAX7 binding protein 1	NM_016631.3, NM_013329.3, NR_027873.1, XM_006724066.1, XM_006724067.2, XM_011529804.1, XM_011529805.1		NP_057715.2, NP_037461.2, XP_006724129.1
GeneID:54067	C21orf62-AS1	21	32772100	32797707	25607	+	-36, -4	Gene C21orf62-AS1	C21orf49, C21orf62-AS1	C21orf62 antisense RNA 1	NR_024622.1, NR_024623.1
GeneID:9946	CRYZL1	21	33589341	33641854	52513	-	-738, 53310, -706	Gene CRYZL1	4P11, CRYZL1, QOH-1, DKFZp434M035	crystallin zeta like 1	NM_145858.2		NP_665857.2
GeneID:6453	ITSN1	21	33642400	33889305	246905	+	192, 160	Gene ITSN1	SH3P17, ITSN1, MGC134949, SH3D1A, MGC134948, ITSN		NM_003024.2, NM_001001132.1, XM_005261026.1, XM_005261027.1, XM_005261031.1, XR_244289.1, XM_011529689.1, XM_011529690.1, XM_011529691.1, XM_011529692.1, XM_011529693.1		NP_003015.2, NP_001001132.1, XP_005261083.1, XP_005261084.1, XP_005261088.1
GeneID:54014	BRWD1	21	39184176	39313819	129643	-	27, 130603, 59	Gene BRWD1	N143, DCAF19, BRWD1, WDR9, C21orf107, FLJ43918	bromodomain and WD repeat domain containing 1	NM_018963.4, NM_033656.3, NM_001007246.2, XM_011529611.1, XM_011529612.1, XM_011529613.1		NP_061836.2, NP_387505.1, NP_001007247.1
GeneID:103091865	BRWD1-IT2	21	39313907	39314915	1008	+	-115, -147	Gene BRWD1-IT2		BRWD1 intronic transcript 2 (non-protein coding)	NR_111942.1
GeneID:100874093	BRWD1-AS1	21	39315707	39323218	7511	+	-1915, -1947	Gene BRWD1-AS1	BRWD1-AS1, AF064861.94	BRWD1 antisense RNA 1	NR_046655.1
GeneID:83606	GUCD1	22	24540423	24555935	15512	-	95, 159	Gene GUCD1	C22orf13, LLN4, GUCD1, MGC1842	guanylyl cyclase domain containing 1	XM_005261761.1, NM_001284256.1, NM_001284257.1, NM_001284254.1, NM_001284255.1, NM_001284252.1, NM_031444.3, NM_001284251.1, NM_001284253.1, NR_104286.1		XP_005261818.1, NP_001271185.1, NP_001271186.1, NP_001271183.1, NP_001271184.1, NP_113632.2, NP_001271181.1, NP_001271180.1, NP_001271182.1
GeneID:6634	SNRPD3	22	24555650	24574964	19314	+	190, 126	Gene SNRPD3	SNRPD3, Sm-D3, SMD3	small nuclear ribonucleoprotein D3 polypeptide	NM_001278656.1, NM_004175.4, NR_103819.1		NP_001265585.1, NP_004166.1
GeneID:84271	POLDIP3	22	42583721	42614962	31241	-	-398, -462	Gene POLDIP3	KIAA1649, PDIP46, POLDIP3, SKAR	polymerase (DNA) delta interacting protein 3	NM_001278657.1, NM_032311.4, NM_178136.2, NR_103820.1, XM_011530457.1, XR_937942.1		NP_001265586.1, NP_115687.2, NP_835237.1
GeneID:267010	RNU12	22	42615245	42615393	148	+	115, 179	Gene RNU12	RNU12P, RNU12L, RNU12, RNU12-1, dJ222E13.7	RNA, U12 small nuclear	NR_029422.1
GeneID:7862	BRPF1	3	9731729	9748015	16286	+	-145, -97	Gene BRPF1	BR140, BRPF1	bromodomain and PHD finger containing 1	NM_001003694.1, NM_004634.2, XM_005265449.1, XM_005265450.1, XM_005265451.1, XM_005265452.1, XM_005265453.1, XM_005265454.1, XM_011534101.1, XM_011534102.1		NP_001003694.1, NP_004625.2, XP_005265506.1, XP_005265507.1, XP_005265508.1, XP_005265509.1, XP_005265510.1, XP_005265511.1
GeneID:100129480	MKRN2OS	3	12539717	12561056	21339	-	4128, 4112	Gene MKRN2OS	MKRN2OS, C3orf83, MKRN2-AS1	MKRN2 opposite strand	NM_001195279.1, XM_011533241.1, XM_006712909.2, XM_011533242.1, XM_011533243.1		NP_001182208.1
GeneID:23609	MKRN2	3	12557014	12583713	26699	+	-86, -70	Gene MKRN2	RNF62, MKRN2, HSPC070	makorin ring finger protein 2	NM_001271707.1, NM_014160.4		NP_001258636.1, NP_054879.3
GeneID:105377023	LOC105377023	3	33783824	33798491	14667	-	-165, -218	Gene LOC105377023		uncharacterized LOC105377023	XR_937067.1, XR_937070.1, XR_937071.1, XR_940698.1, XR_940699.1, XR_940700.1
GeneID:10015	PDCD6IP	3	33798571	33869707	71136	+	85, 138	Gene PDCD6IP	PDCD6IP, AIP1, Alix, DRIP4, HP95, MGC17003, ALIX	programmed cell death 6 interacting protein	NM_001162429.2, NM_001256192.1, NM_013374.5, XM_011533252.1, XM_011533253.1		NP_001155901.1, NP_001243121.1, NP_037506.2
GeneID:1499	CTNNB1	3	41199451	41240448	40997	+	37, -59	Gene CTNNB1	DKFZp686D02253, CTNNB, CTNNB1, FLJ25606, FLJ37923, armadillo, MRD19	catenin beta 1	NM_001098210.1, NM_001904.3, NM_001098209.1, XM_005264886.2, XM_006712983.1, XM_006712984.1, XM_006712985.1		NP_001091680.1, NP_001895.1, NP_001091679.1, XP_005264943.1, XP_006713046.1, XP_006713047.1, XP_006713048.1
GeneID:55152	DALRD3	3	49015488	49021386	5898	-	13898, -854, -7926, -7958	Gene DALRD3	DALRD3, FLJ10496	DALR anticodon binding domain containing 3	NM_001276405.1, NM_018114.5, NM_001009996.2, XM_005265269.3, XM_011533891.1, XM_006713219.2, XM_011533892.1, XM_011533893.1, XR_940464.1, XR_940465.1		NP_001263334.1, NP_060584.3, NP_001009996.1
GeneID:494337	MIR425	3	49020148	49020234	86	-	-2006, -9078, -9110	Gene MIR425	MIRN425, MIR425, hsa-mir-425, mir-425	microRNA 425
GeneID:25915	NDUFAF3	3	49020475	49023495	3020	+	1765, 8837, 8869	Gene NDUFAF3	C3orf60, E3-3, DKFZp564J0123, NDUFAF3, 2P1, MGC10527	NADH:ubiquinone oxidoreductase complex assembly factor 3	NM_199069.1, NM_199070.1, NM_199073.1, NM_199074.1		NP_951032.1, NP_951033.1, NP_951047.1, NP_951056.1
GeneID:406966	MIR191	3	49020618	49020709	91	-	-1531, -8603, -8635	Gene MIR191	miR-191, MIR191, MIRN191	microRNA 191
GeneID:3615	IMPDH2	3	49024325	49029701	5376	-	7461, 389, 357	Gene IMPDH2	IMPDH-II, IMPDH2, IMPD2	IMP (inosine 5'-monophosphate) dehydrogenase 2	NM_000884.2, XM_006713128.2		NP_000875.2
GeneID:54870	QRICH1	3	49029707	49094071	64364	-	71831, 64759, 791, 64727	Gene QRICH1	MGC131838, FLJ20259, QRICH1	glutamine rich 1	NM_017730.2, NM_198880.1, XM_005265248.3, XM_011533862.1, XM_006713212.2, XM_011533863.1		NP_060200.2, NP_942581.1
GeneID:6159	RPL29	3	51993628	51995942	2314	-	118, 70	Gene RPL29	HUMRPL29, HIP, RPL29_3_370, RPL29, MGC88589, L29, RPL29P10	ribosomal protein L29	NM_000992.2		NP_000983.1
GeneID:55802	DCP1A	3	53283423	53347627	64204	-	11, -21	Gene DCP1A	DCP1A, SMAD4IP1, FLJ21691, Nbla00360, SMIF, HSA275986	decapping mRNA 1A	NM_018403.6, NM_001290204.1, NM_001290205.1, NM_001290206.1, NM_001290207.1		NP_060873.4, NP_001277133.1, NP_001277134.1, NP_001277135.1, NP_001277136.1
GeneID:100534599	ISY1-RAB43	3	129087569	129161230	73661	-	78, 14	Gene ISY1-RAB43	ISY1-RAB43, KIAA1160	ISY1-RAB43 readthrough	NM_001204890.1		NP_001191819.1
GeneID:57461	ISY1	3	129127416	129161230	33814	-	78, 14	Gene ISY1	ISY1, fSAP33, KIAA1160, FSAP33		NM_020701.3, NM_001199469.1		NP_065752.1, NP_001186398.1
GeneID:7555	CNBP	3	129167815	129183967	16152	-	22815, 159, 22751, 319	Gene CNBP	ZCCHC22, PROMM, RNF163, CNBP, CNBP1, DM2, FLJ11631, ZNF9	CCHC-type zinc finger, nucleic acid binding protein	NM_003418.4, NM_001127192.1, NM_001127193.1, NM_001127194.1, NM_001127195.1, NM_001127196.1		NP_003409.1, NP_001120664.1, NP_001120665.1, NP_001120666.1, NP_001120667.1, NP_001120668.1
GeneID:105374101	LOC105374101	3	129184028	129196302	12274	+	-220, -380	Gene LOC105374101		uncharacterized LOC105374101	XR_942244.1, XR_924469.1
GeneID:11342	RNF13	3	149812484	149962139	149655	+	300, 220	Gene RNF13	FLJ93817, RNF13, MGC13689, RZF	ring finger protein 13	NM_183381.2, NM_007282.4, XM_011512372.1, XM_011512373.1, XM_011512374.1, XM_011512375.1, XM_005247092.2, XM_011512376.1		NP_899237.1, NP_009213.1
GeneID:57018	CCNL1	3	157146364	157160693	14329	-	373, 373	Gene CCNL1	PRO1073, CCNL1, BM-001, ania-6a, ANIA6A	cyclin L1	NM_020307.2, XM_005247647.2, XM_006713710.2, XM_005247648.2, XM_011513011.1, XM_005247649.2, XM_005247650.2, XM_005247651.2		NP_064703.1, XP_005247704.1
GeneID:101928236	LOC101928236	3	157163566	157381196	217630	+	-3246, 11282, -3246	Gene LOC101928236		uncharacterized LOC101928236	XR_431651.2, XR_942448.1, XR_942449.1, XR_942450.1, XR_942451.1, XR_942452.1, XR_942453.1, XR_942454.1, XR_942455.1, XR_942456.1, XR_942457.1, XR_942458.1, XR_251485.3, XR_942459.1, XR_431652.2, XR_942461.1, XR_942462.1, XR_924616.1, XR_924617.1, XR_92461
GeneID:10195	ALG3	3	184242329	184249525	7196	-	549, 597	Gene ALG3	CDG1D, CDGS6, NOT56L, Not56, D16Ertd36e, not, ALG3, CDGS4	ALG3, alpha-1,3- mannosyltransferase	NM_005787.5, NM_001006941.2, NR_024533.1, NR_024534.1, XM_011512322.1, XM_011512323.1		NP_005778.1, NP_001006942.1
GeneID:9718	ECE2	3	184249657	184293031	43374	+	-681, -729	Gene ECE2	MGC2408, MGC17664, KIAA0604, ECE2, MGC78487	endothelin converting enzyme 2	NM_032331.3, NM_014693.3, NM_001100120.1, NM_001037324.2, NM_001100121.1		NP_115707.2, NP_055508.3, NP_001093590.1, NP_001032401.1, NP_001093591.1
GeneID:90407	TMEM41A	3	185482671	185499057	16386	-	49, 49	Gene TMEM41A	TMEM41A, DKFZp686N06149, 2900010K02Rik, MGC15397, DKFZp686N107	transmembrane protein 41A	NM_080652.3, XR_924212.1, XR_924213.1, XR_924214.1		NP_542383.1
GeneID:105374254	LOC105374254	3	185499140	185504493	5353	+	-132, -132	Gene LOC105374254		uncharacterized LOC105374254	XR_942988.1, XR_942995.1, XR_924792.1, XR_924793.1
GeneID:1974	EIF4A2	3	186783572	186789897	6325	+	-148, 12	Gene EIF4A2	BM-010, EIF4A, eIF-4A-II, DDX2B, EIF4F, EIF4A2, eIF4A-II		NM_001967.3		NP_001958.2
GeneID:619567	SNORD2	3	186784796	186784865	69	+	-1372, -1212	Gene SNORD2	SNR39B, SNORD2, R39B	small nucleolar RNA, C/D box 2	NR_002587.1
GeneID:100302143	MIR1248	3	186786672	186786777	105	+	-3248, -3088	Gene MIR1248	hsa-mir-1248, mir-1248, MIRN1248, MIR1248	microRNA 1248
GeneID:677847	SNORA81	3	186786675	186786852	177	+	-3251, -3091	Gene SNORA81	HBI-61, SNORA81	small nucleolar RNA, H/ACA box 81	NR_002989.1
GeneID:6043	SNORA63	3	186787299	186787433	134	+	-3875, -3715	Gene SNORA63	E3, RNU107, SNORA63, RNE3, E3-2, elF-4AII, SNORA63A	small nucleolar RNA, H/ACA box 63	NR_002586.1
GeneID:619568	SNORA4	3	186787613	186787749	136	+	-4189, -4029	Gene SNORA4	SNORA4, ACA4	small nucleolar RNA, H/ACA box 4	NR_002588.1
GeneID:10396	ATP8A1	4	42408373	42657105	248732	-	-303, -271	Gene ATP8A1	MGC130042, ATPP2, MGC26327, ATPIA, ATP8A1, ATPASEII, MGC130043	ATPase phospholipid transporting 8A1	NM_006095.2, NM_001105529.1, XM_011513615.1, XM_011513616.1, XM_005248043.2, XM_011513618.1, XM_011513619.1, XR_925117.1, XR_925118.1		NP_006086.1, NP_001098999.1
GeneID:3184	HNRNPD	4	82353314	82373996	20682	-	684, -436	Gene HNRNPD	AUF1, P37, AUF1A, hnRNPD0, HNRNPD, HNRPD		NM_001003810.1, NM_031369.2, NM_002138.3, NM_031370.2		NP_001003810.1, NP_112737.1, NP_002129.2, NP_112738.1
GeneID:101928963	LOC101928963	4	82374079	82384027	9948	+	-767, 353	Gene LOC101928963		uncharacterized LOC101928963	XR_251602.3, XR_244663.3
GeneID:55319	TMA16	4	163494289	163520539	26250	+	191, 367	Gene TMA16	FLJ52950, C4orf43, FLJ11184, TMA16	translation machinery associated 16 homolog	NM_018352.2, XM_011532089.1		NP_060822.2
GeneID:6167	RPL37	5	40831328	40835285	3957	-	-43, -43	Gene RPL37	DKFZp686G1699, RPL37, MGC99572, L37	ribosomal protein L37	NM_000997.4		NP_000988.1
GeneID:619564	SNORD72	5	40832656	40832735	79	-	-2593, -2593	Gene SNORD72	HBII-240, SNORD72	small nucleolar RNA, C/D box 72	NR_002583.1
GeneID:10605	PAIP1	5	43526267	43557419	31152	-	395, 299	Gene PAIP1	PAIP1, MGC12360	poly(A) binding protein interacting protein 1	NM_006451.4, NM_182789.3, NM_183323.2, XM_011513938.1, XM_005248230.2		NP_006442.2, NP_877590.1, NP_899152.1
GeneID:5066	PAM	5	102755276	103031105	275829	+	-268, -172	Gene PAM	PAM, PAL, PHM	peptidylglycine alpha-amidating monooxygenase	NM_000919.3, NM_001177306.1, NM_138766.2, NM_138821.2, NM_138822.2, NR_033440.1, XM_006714632.1, XM_006714634.1, XM_006714636.1, XM_006714638.1, XM_006714639.1, XM_006714640.1, XM_011543418.1, XM_011543419.1, XM_011543420.1, XM_011543421.1, XM_011543422.1		NP_000910.2, NP_001170777.1, NP_620121.1, NP_620176.1, NP_620177.1, XP_006714695.1, XP_006714697.1, XP_006714699.1, XP_006714701.1, XP_006714702.1, XP_006714703.1
GeneID:100652853	LINC01023	5	108727825	108728261	436	-	69, 21	Gene LINC01023	HP07349, LINC01023, FLJ44485	long intergenic non-protein coding RNA 1023	NR_046368.1
GeneID:114915	EPB41L4A-AS1	5	112160526	112162501	1975	+	146, 306	Gene EPB41L4A-AS1	MGC126893, NCRNA00219, TIGA1, C5orf26, MGC138282, EPB41L4A-AS1	EPB41L4A antisense RNA 1	NR_015370.2
GeneID:654322	SNORA13	5	112161485	112161617	132	+	-813, -653	Gene SNORA13	ACA13, SNORA13	small nucleolar RNA, H/ACA box 13	NR_002922.1
GeneID:995	CDC25C	5	138285265	138338355	53090	-	531, 179	Gene CDC25C	CDC25C, CDC25, PPP1R60		NM_001790.4, NM_001287582.1, NM_022809.3, NM_001287583.1, XM_005272145.2, XM_011543759.1, XM_011543760.1, XM_005272146.3, XM_011543761.1, XM_006714739.2, XM_011543762.1, XM_011543763.1, XM_011543764.1		NP_001781.2, NP_001274511.1, NP_073720.1, NP_001274512.1
GeneID:51307	FAM53C	5	138337535	138349729	12194	+	289, 641	Gene FAM53C	C5orf6, FAM53C	family with sequence similarity 53 member C	NM_001135647.1, NM_016605.2, XM_011543451.1		NP_001129119.1, NP_057689.1
GeneID:662	BNIP1	5	173144442	173164387	19945	+	102, 54	Gene BNIP1	NIP1, SEC20, TRG-8, BNIP1	BCL2/adenovirus E1B 19kDa interacting protein 1	NM_013979.2, NM_001205.2, NM_013978.2, NM_013980.2, XM_011534638.1, XM_011534639.1		NP_053582.2, NP_001196.2, NP_053581.2, NP_053583.2
GeneID:100189328	TRL-AAG2-3	5	181187701	181187782	81	+	75, 811, 3947, 139, 3963	Gene TRL-AAG2-3	TRL-AAG2-3, TRL-AAG2-1, TRNAL32	transfer RNA-Leu (AAG) 2-1
GeneID:100188992	TRV-AAC2-1	5	181188416	181188488	72	-	712, -24, -3160, 648, -3176	Gene TRV-AAC2-1	TRNAV10, TRV-AAC2-1	transfer RNA-Val (AAC) 2-1
GeneID:7219	TRP-TGG3-5	5	181188854	181188925	71	-	1149, 413, -2723, 1085, -2739	Gene TRP-TGG3-5	TRNAP3, TRP3, TRP-TGG3-1, TRP-TGG3-5	transfer RNA-Pro (TGG) 3-1
GeneID:102577426	LOC102577426	5	181191046	181191908	862	-	4132, 3396, 260, 4068, 244	Gene LOC102577426		uncharacterized LOC102577426	NR_108031.1
GeneID:7236	TRT-TGT6-1	5	181191687	181191758	71	-	3982, 3246, 110, 3918, 94	Gene TRT-TGT6-1	TRNAT1, TRT1, TRT-TGT6-1	transfer RNA-Thr (TGT) 6-1
GeneID:105377769	LOC105377769	5	181192023	181194247	2224	+	-4247, -3511, -375, -4183, -359	Gene LOC105377769		uncharacterized LOC105377769	XR_954100.1, XR_954101.1, XR_941333.1, XR_941334.1
GeneID:7239	TRV-AAC1-4	5	181218270	181218342	72	-	38, -4058, -5034, -4058	Gene TRV-AAC1-4	TRNAV1, TRV-AAC1-4, TRV1, TRV	transfer RNA-Val (AAC) 1-4
GeneID:790966	TRK-CTT2-4	5	181221979	181222051	72	-	3747, -349, -1325, -349	Gene TRK-CTT2-4	TRK2, TRNAK2, TRK-CTT2-4, TRK-CTT2-3	transfer RNA-Lys (CTT) 2-3
GeneID:100049614	TRV-CAC1-5	5	181222395	181222467	72	-	4163, 67, -909, 67	Gene TRV-CAC1-5	TRNAV6, TRV-CAC1-5, TRV6	transfer RNA-Val (CAC) 1-5
GeneID:100616342	MIR4638	5	181222566	181222633	67	-	4329, 233, -743, 233	Gene MIR4638	MIR4638, mir-4638	microRNA 4638
GeneID:90933	TRIM41	5	181223263	181235808	12545	+	-4959, -863, 113, 20737, -863	Gene TRIM41	MGC31991, TRIM41, MGC1127, RINCK	tripartite motif containing 41	NM_033549.4, NM_201627.2, NR_045218.1, XR_941119.1, XM_006714929.2, XM_006714930.2, XM_006714931.2, XM_006714932.2		NP_291027.3, NP_963921.1
GeneID:8366	HIST1H4B	6	26026896	26027252	356	-	-4796, -4748	Gene HIST1H4B	HIST1H4D, HIST1H4H, HIST1H4E, HIST1H4B, HIST2H4A, HIST2H4B, HIST1H4A, HIST1H4L, HIST1H4J, H4/I, H4FI, HIST1H4C, HIST4H4, HIST1H4I, HIST1H4F, HIST1H4K	histone cluster 1, H4b	NM_003544.2		NP_003535.1
GeneID:8358	HIST1H3B	6	26031589	26032060	471	-	12, 60	Gene HIST1H3B	HIST1H3D, H3FL, HIST1H3E, HIST1H3G, HIST1H3B, HIST1H3I, HIST1H3H, HIST1H3J, HIST1H3A, HIST1H3F, HIST1H3C, H3/l	histone cluster 1, H3b	NM_003537.3		NP_003528.1
GeneID:8335	HIST1H2AB	6	26033092	26033568	476	-	1520, 1568	Gene HIST1H2AB	HIST1H2AB, H2AFM, H2A/m, HIST1H2AE	histone cluster 1, H2ab	NM_003513.2		NP_003504.2
GeneID:3006	HIST1H1C	6	26055740	26056471	731	-	151, 119	Gene HIST1H1C	H1F2, HIST1H1C, H1.2, MGC3992, H1s-1, H1C	histone cluster 1, H1c	NM_005319.3		NP_005310.1
GeneID:8364	HIST1H4C	6	26103948	26104337	389	+	20, 169	Gene HIST1H4C	HIST1H4D, H4/g, HIST1H4H, HIST1H4E, dJ221C16.1, HIST1H4B, HIST2H4B, HIST1H4A, HIST1H4L, HIST2H4A, H4FG, HIST1H4J, HIST1H4C, HIST4H4, HIST1H4I, HIST1H4F, HIST1H4K	histone cluster 1, H4c	NM_003542.3		NP_003533.1
GeneID:3010	HIST1H1T	6	26107412	26108136	724	-	4168, 4019	Gene HIST1H1T	dJ221C16.2, HIST1H1T, H1t, H1FT, H1.6, MGC163222	histone cluster 1, H1t	NM_005323.3		NP_005314.2
GeneID:100189319	TRT-AGT2-1	6	26532917	26532990	73	-	94, -5122, 62	Gene TRT-AGT2-1	TRT-AGT2-1, TRNAT14	transfer RNA-Thr (AGT) 2-1
GeneID:7231	TRR-ACG1-3	6	26537498	26537570	72	+	-4602, 614, -4570	Gene TRR-ACG1-3	TRNAR2, TRR2, TRR-ACG1-3, TRR-ACG1-2	transfer RNA-Arg (ACG) 1-2
GeneID:100189227	TRV-CAC1-6	6	26538054	26538126	72	+	-5158, 58, -5126	Gene TRV-CAC1-6	TRNAV21, TRV-CAC1-6	transfer RNA-Val (CAC) 1-6
GeneID:10473	HMGN4	6	26538344	26546937	8593	+	-5448, -232, -5416	Gene HMGN4	HMGN4, MGC5145, NHC, HMG17L3	high mobility group nucleosomal binding domain 4	NM_006353.2		NP_006344.1
GeneID:23437	TRS-AGA2-4	6	27495814	27495895	81	+	9978, 26	Gene TRS-AGA2-4	TRS2, TRS-AGA2-3, TRNS, tRNA-SER, TRNAS2, TRS-AGA2-4	transfer RNA-Ser (AGA) 2-3
GeneID:100189247	TRS-AGA2-5	6	27503039	27503120	81	+	2753, -7199	Gene TRS-AGA2-5	TRS-AGA2-5, TRS-AGA2-4, TRNAS19	transfer RNA-Ser (AGA) 2-4
GeneID:100189292	TRD-GTC2-11	6	27503744	27503815	71	+	2048, -7904	Gene TRD-GTC2-11	TRD-GTC2-11, TRNAD14, TRD-GTC2-7	transfer RNA-Asp (GTC) 2-7
GeneID:23540	TRS-TGA4-1	6	27505828	27505909	81	-	117, 10069	Gene TRS-TGA4-1	TRS-TGA4-1, TRS3, TRNAS3	transfer RNA-Ser (TGA) 4-1
GeneID:94017	TRS-TGA2-1	6	27545689	27545770	81	+	7751, -9, 7783	Gene TRS-TGA2-1	TRS-TGA2-1, TRNAS1, TRS1	transfer RNA-Ser (TGA) 2-1
GeneID:100189268	TRQ-CTG2-1	6	27547752	27547823	71	-	-5617, 2143, -5649	Gene TRQ-CTG2-1	TRNAQ21, TRQ-CTG2-1	transfer RNA-Gln (CTG) 2-1
GeneID:100189070	TRS-AGA4-1	6	27553413	27553494	81	-	54, 7814, 22	Gene TRS-AGA4-1	TRS-AGA4-1, TRNAS9	transfer RNA-Ser (AGA) 4-1
GeneID:100189038	TRL-CAA3-1	6	27602569	27602675	106	-	51, 147	Gene TRL-CAA3-1	TRL-CAA3-1, TRNAL8	transfer RNA-Leu (CAA) 3-1
GeneID:100189301	TRL-CAA2-1	6	27605638	27605745	107	-	3121, 3217	Gene TRL-CAA2-1	TRL-CAA2-1, TRNAL28	transfer RNA-Leu (CAA) 2-1
GeneID:9753	ZSCAN12	6	28378821	28399767	20946	-	55, 55	Gene ZSCAN12	ZFP96, KIAA0426, ZNF305, ZNF96, ZSCAN12, ZNF29K1, dJ29K1.2	zinc finger and SCAN domain containing 12	NM_001163391.1, NR_028077.1, XM_011515013.1, XM_011515014.1, XM_011515015.1, XM_011515016.1, XM_006715283.2, XM_011515017.1, XM_011515018.1		NP_001156863.1
GeneID:105374998	LOC105374998	6	28399819	28403595	3776	+	-107, -107	Gene LOC105374998		uncharacterized LOC105374998	XR_954415.1, XR_926659.1
GeneID:100189365	TRR-CCG1-2	6	28742952	28743024	72	-	-4656, -4760	Gene TRR-CCG1-2	TRNAR24, TRR-CCG1-2, TRR-CCG1-1	transfer RNA-Arg (CCG) 1-1
GeneID:100189332	TRK-TTT7-1	6	28747744	28747816	72	+	-64, 40	Gene TRK-TTT7-1	TRNAK29, TRK-TTT7-1	transfer RNA-Lys (TTT) 7-1
GeneID:100189237	TRL-CAA1-2	6	28941053	28941157	104	+	99, 10019, -317, 83	Gene TRL-CAA1-2	TRL-CAA1-2, TRNAL22	transfer RNA-Leu (CAA) 1-2
GeneID:100189121	TRQ-CTG1-5	6	28941601	28941672	71	-	520, -9400, 936, 536	Gene TRQ-CTG1-5	TRQ-CTG1-5, TRQ-CTG1-3, TRNAQ11	transfer RNA-Gln (CTG) 1-3
GeneID:100189202	TRL-AAG2-4	6	28943622	28943703	81	-	2551, -7369, 2967, 2567	Gene TRL-AAG2-4	TRL-AAG2-4, TRNAL20, TRL-AAG2-2	transfer RNA-Leu (AAG) 2-2
GeneID:729583	LINC01556	6	28943784	28944538	754	+	-2632, 7288, -3048, -2648	Gene LINC01556	dJ25J6.5, C6orf100, LINC01556	long intergenic non-protein coding RNA 1556	NR_103538.1
GeneID:100189216	TRM-CAT3-1	6	28944575	28944647	72	+	-3423, 6497, -3839, -3439	Gene TRM-CAT3-1	TRM-CAT3-1, TRNAM12	transfer RNA-Met (CAT) 3-1
GeneID:100189234	TRK-TTT3-5	6	28951029	28951101	72	+	-9877, 43, -9893	Gene TRK-TTT3-5	TRK-TTT3-5, TRK-TTT3-3, TRNAK22	transfer RNA-Lys (TTT) 3-3
GeneID:105375109	LOC105375109	6	32966705	32972249	5544	+	3615, 5551, 5535	Gene LOC105375109		skin secretory protein xP2-like	XM_011515050.1
GeneID:6046	BRD2	6	32968660	32981505	12845	+	1660, 3596, 3580	Gene BRD2	RING3, FLJ31942, NAT, FSRG1, D6S113E, RNF3, FSH, BRD2, DKFZp686N0336, KIAA9001	bromodomain containing 2	NM_005104.3, NM_001113182.2, NM_001199455.1, NM_001199456.1, XR_241911.1, XR_247375.1, XR_247406.1, NM_001291986.1, XR_926296.1, XR_952210.1, XR_246967.3, XR_952834.1, XR_953008.1, XR_953082.1, XR_247427.2		NP_005095.1, NP_001106653.1, NP_001186384.1, NP_001186385.1, NP_001278915.1
GeneID:4736	RPL10A	6	35468401	35470781	2380	+	-17, 143	Gene RPL10A	Csa-19, RPL10A, NEDD6, L10A, CSA19	ribosomal protein L10a	NM_007104.4		NP_009035.3
GeneID:102465668	MIR7111	6	35470508	35470579	71	+	-2124, -1964	Gene MIR7111	MIR7111, hsa-mir-7111	microRNA 7111
GeneID:2941	GSTA4	6	52977948	52995380	17432	-	-172, -108	Gene GSTA4	GSTA4, DKFZp686D21185, GSTA4-4, GTA4	glutathione S-transferase alpha 4	NM_001512.3, XM_005249035.2, XM_011514534.1, XM_011514535.1		NP_001503.1
GeneID:125050	RN7SK	6	52995620	52995951	331	+	-68, -132	Gene RN7SK	RN7SK, 7SK	RNA, 7SK small nuclear	NR_001445.2
GeneID:387066	SNHG5	6	85677007	85678733	1726	-	109, -579, 109	Gene SNHG5	NCRNA00044, MGC16362, bA33E24.2, SNHG5, U50HG, C6orf160, LINC00044	small nucleolar RNA host gene 5	NR_003038.2
GeneID:26799	SNORD50A	6	85677294	85677368	74	-	-1256, -1944, -1256	Gene SNORD50A	SNORD50A, RNU50, U50	small nucleolar RNA, C/D box 50A	NR_002743.2
GeneID:692088	SNORD50B	6	85677589	85677659	70	-	-965, -1653, -965	Gene SNORD50B	U50', U50B, SNORD50B	small nucleolar RNA, C/D box 50B	NR_003044.3
GeneID:892	CCNC	6	99542387	99568973	26586	-	301, 301	Gene CCNC	CCNC, CycC	cyclin C	NM_005190.3, NM_001013399.1, XM_006715594.1, XM_011536232.1		NP_005181.2, NP_001013417.1, XP_006715657.1
GeneID:2309	FOXO3	6	108559823	108684769	124946	+	2897, 225	Gene FOXO3	FOXO3A, MGC31925, FKHRL1P2, AF6q21, FOXO2, FKHRL1, FOXO3, DKFZp781A0677, MGC12739	forkhead box O3	NM_001455.3, NM_201559.2, XM_011535626.1, XM_011535627.1, XM_005266867.3, XM_005266868.2, XM_011535628.1, XM_011535629.1		NP_001446.1, NP_963853.1
GeneID:8763	CD164	6	109366514	109382559	16045	-	-97, -129	Gene CD164	DFNA66, MGC-24, MUC-24, CD164, endolyn	CD164 molecule	NM_006016.4, NM_001142401.1, NM_001142402.1, NM_001142403.1, NM_001142404.1		NP_006007.2, NP_001135873.1, NP_001135874.1, NP_001135875.1, NP_001135876.1
GeneID:51362	CDC40	6	110180421	110232232	51811	+	-853, -661	Gene CDC40	MGC102802, CDC40, PRPF17, FLJ10564, EHB3, PRP17	cell division cycle 40	NM_015891.2, XM_011535880.1		NP_056975.1
GeneID:105377942	LOC105377942	6	110943460	110958478	15018	-	-354, -18, -370	Gene LOC105377942		uncharacterized LOC105377942	XR_954888.1, XR_942868.1
GeneID:112495	GTF3C6	6	110958560	110967888	9328	+	272, -64, 288	Gene GTF3C6	GTF3C6, C6orf51, bA397G5.3, TFIIIC35	general transcription factor IIIC subunit 6	NM_138408.3		NP_612417.1
GeneID:5980	REV3L	6	111299031	111483715	184684	-	227, -221, 227, -285	Gene REV3L	POLZ, REV3, REV3L	REV3 like, DNA directed polymerase zeta catalytic subunit	NM_001286431.1, NM_001286432.1, NM_002912.4, XM_011536028.1, XM_011536029.1, XM_011536030.1, XM_006715543.2, XM_011536031.1, XM_011536032.1, XM_006715544.2, XM_011536033.1, XM_011536034.1, XM_011536035.1, XR_942545.1, XM_011536036.1, XR_942546.1		NP_001273360.1, NP_001273361.1, NP_002903.3
GeneID:643749	TRAF3IP2-AS1	6	111483472	111602295	118823	+	16, 464, 16, 528	Gene TRAF3IP2-AS1	C6UAS, C6orf3, TRAF3IP2-AS2, TRAF3IP2-AS1, NCRNA00248, RP3-487J7.2	TRAF3IP2 antisense RNA 1	NR_034108.1, NR_034109.1, NR_034110.1, NR_034111.1
GeneID:2534	FYN	6	111660332	111873452	213120	-	748, 780	Gene FYN	FYN, p59-FYN, MGC45350, SYN, SLK	FYN proto-oncogene, Src family tyrosine kinase	NM_002037.5, NM_153047.3, NM_153048.3, XM_011535662.1, XM_011535663.1, XM_011535664.1, XM_011535665.1, XM_011535666.1, XM_011535667.1, XM_011535668.1, XM_005266890.2, XM_005266892.2		NP_002028.1, NP_694592.1, NP_694593.1
GeneID:102724646	LOC102724646	6	111872732	111877015	4283	+	-28, -60	Gene LOC102724646		smoothelin-like	XM_011549075.1, XM_011536304.1
GeneID:3066	HDAC2	6	113936156	113971195	35039	-	-133, -69	Gene HDAC2	YAF1, HDAC2, RPD3	histone deacetylase 2	NM_001527.3, NR_033441.1, NR_073443.1, XM_011535786.1, XM_011535787.1, XM_011535788.1		NP_001518.3
GeneID:101927768	LOC101927768	6	113969701	114340729	371028	+	1627, 1563	Gene LOC101927768	RP3-399L15.3	uncharacterized LOC101927768	NR_125845.1
GeneID:6206	RPS12	6	132814569	132817564	2995	+	-361, -457, 55	Gene RPS12	S12, RPS12		NM_001016.3		NP_001007.2
GeneID:594837	SNORD101	6	132815307	132815379	72	+	-1099, -1195, -683	Gene SNORD101	SNORD101, U101	small nucleolar RNA, C/D box 101	NR_002434.1
GeneID:594838	SNORD100	6	132816802	132816877	75	+	-2594, -2690, -2178	Gene SNORD100	SNORD100, HBII-429	small nucleolar RNA, C/D box 100	NR_002435.1
GeneID:594839	SNORA33	6	132817219	132817351	132	+	-3011, -3107, -2595	Gene SNORA33	ACA33, SNORA33	small nucleolar RNA, H/ACA box 33	NR_002436.1
GeneID:10370	CITED2	6	139372255	139374650	2395	-	-166, -678, -646	Gene CITED2	MRG1, P35SRJ, VSD2, CITED2, ASD8	Cbp/p300 interacting transactivator with Glu/Asp rich carboxy-terminal domain 2	NM_001168388.2, NM_006079.4, NM_001168389.2		NP_001161860.1, NP_006070.2, NP_001161861.2
GeneID:100189313	TRL-TAA1-1	6	144216547	144216629	82	+	61, 61	Gene TRL-TAA1-1	TRNAL29, TRL-TAA1-1	transfer RNA-Leu (TAA) 1-1
GeneID:83861	RSPH3	6	158976739	159000432	23693	-	368, 368	Gene RSPH3	dJ111C20.1, RSHL2, CILD32, RSPH3, RSP3	radial spoke 3 homolog (Chlamydomonas)	NM_031924.4, XR_245553.2, XM_005267153.3		NP_114130.3
GeneID:105378083	LOC105378083	6	159000329	159042223	41894	+	-265, -265	Gene LOC105378083		uncharacterized LOC105378083	XR_955164.1, XR_955165.1, XR_955166.1, XR_943172.1, XR_943173.1, XR_943174.1
GeneID:90639	COX19	7	964850	975599	10749	-	164, 271	Gene COX19	COX19, MGC104475	COX19 cytochrome c oxidase assembly factor	NM_001031617.2		NP_001026788.1
GeneID:221937	FOXK1	7	4644691	4771443	126752	+	-2723, -2675	Gene FOXK1	FOXK1L, FOXK1, FLJ14977	forkhead box K1	NM_001037165.1, XM_011515191.1		NP_001032242.1
GeneID:136647	MPLKIP	7	40132743	40134652	1909	-	-100, -52	Gene MPLKIP	ABHS, TTDN1, ORF20, C7orf11, TTD4, MPLKIP	M-phase specific PLK1 interacting protein	NM_138701.3		NP_619646.1
GeneID:79783	SUGCT	7	40134965	40860767	725802	+	-213, -261	Gene SUGCT	GA3, DERP13, FLJ11808, ORF19, SUGCT, C7orf10, FLJ53872	succinyl-CoA:glutarate-CoA transferase	NM_024728.2, NM_001193311.1, NM_001193312.1, NM_001193313.1, XM_011515525.1, XM_006715775.2, XM_011515526.1, XM_011515527.1, XM_011515528.1, XM_011515529.1, XM_011515530.1		NP_079004.1, NP_001180240.1, NP_001180241.1, NP_001180242.1
GeneID:23386	NUDCD3	7	44382366	44490878	108512	-	190, 222	Gene NUDCD3	KIAA1068, NUDCD3, NudCL	NudC domain containing 3	NM_015332.3, XM_011515247.1, XM_011515248.1		NP_056147.2
GeneID:3364	HUS1	7	47963288	47979625	16337	-	73, 41	Gene HUS1	HUS1	HUS1 checkpoint clamp component	NM_004507.3, NR_037917.1		NP_004498.1
GeneID:105375270	LOC105375270	7	47982589	47986467	3878	+	-3037, -3005	Gene LOC105375270		uncharacterized LOC105375270	XR_955640.1, XR_927251.1
GeneID:55915	LANCL2	7	55365448	55433742	68294	+	632, 744	Gene LANCL2	TASP, MGC87139, GPR69B, LANCL2	LanC like 2	NM_018697.3, XM_011515448.1		NP_061167.1
GeneID:105375285	LOC105375285	7	55366329	55368010	1681	+	-249, -137	Gene LOC105375285		uncharacterized LOC105375285	XR_955663.1, XR_927273.1
GeneID:442578	STAG3L3	7	72997295	73005943	8648	-	151, 119	Gene STAG3L3	STAG3L3P, STAG3L2, STAG3L3, STAG3L1	stromal antigen 3-like 3 (pseudogene)	NR_040582.2
GeneID:102723885	LOC102723885	7	88216660	88229768	13108	+	3548, 3500	Gene LOC102723885		uncharacterized LOC102723885	NR_120517.1
GeneID:285962	WEE2-AS1	7	141704338	141738230	33892	-	-42, -42	Gene WEE2-AS1	RP5-894A10.5, WEE2-AS1	WEE2 antisense RNA 1	NR_015392.1
GeneID:6742	SSBP1	7	141738321	141750488	12167	+	-49, -49	Gene SSBP1	mtSSB, SSBP1, SOSS-B1, SSBP, Mt-SSB	single-stranded DNA binding protein 1, mitochondrial	NM_001256510.1, NM_001256511.1, NM_001256512.1, NM_001256513.1, NM_003143.2, NR_046269.1, XM_005250048.3, XM_005250049.3, XM_005250050.3, XM_005250051.3		NP_001243439.1, NP_001243440.1, NP_001243441.1, NP_001243442.1, NP_003134.1
GeneID:51422	PRKAG2	7	151556114	151877231	321117	-	-326, -171	Gene PRKAG2	CMH6, AAKG2, PRKAG2, H91620p, WPWS, AAKG	protein kinase AMP-activated non-catalytic subunit gamma 2	NM_024429.1, NM_016203.3, NM_001040633.1, NM_001304527.1, NM_001304531.1, XM_006716021.2, XM_011516282.1, XM_011516283.1, XM_011516284.1, XM_005250004.2, XM_005250006.3, XM_005250002.2, XM_011516285.1, XM_011516286.1, XM_011516287.1		NP_077747.1, NP_057287.2, NP_001035723.1, NP_001291456.1, NP_001291460.1
GeneID:100505483	PRKAG2-AS1	7	151877042	151879223	2181	+	515, 360	Gene PRKAG2-AS1	RP11-796I2.2, PRKAG2-AS1	PRKAG2 antisense RNA 1	NR_038926.1
GeneID:100128822	LINC01003	7	152464124	152465545	1421	+	356, 324	Gene LINC01003	RP5-1129J21.3, LINC01003	long intergenic non-protein coding RNA 1003	NR_027387.1
GeneID:541565	C8orf58	8	22599601	22604150	4549	+	4879, 4943	Gene C8orf58	FLJ34715, C8orf58	chromosome 8 open reading frame 58	NM_001013842.2, NM_173686.2, NM_001198827.1		NP_001013864.1, NP_775957.2, NP_001185756.1
GeneID:57805	CCAR2	8	22604632	22620471	15839	+	-152, -88	Gene CCAR2	KIAA1967, p30DBC, NET35, CCAR2, p30 DBC, DBC-1, DBC1	cell cycle and apoptosis regulator 2	NM_021174.5, NR_033902.1, XM_011544603.1, XM_011544604.1		NP_066997.3
GeneID:7994	KAT6A	8	41929479	42051989	122510	-	-203, -299	Gene KAT6A	ZC2HC6A, MRD32, KAT6A, MYST3, MOZ, MGC167033, RUNXBP2, ZNF220	lysine acetyltransferase 6A	NM_001099412.1, NM_006766.3, NM_001099413.1, XM_011544656.1, XM_011544657.1, XM_011544658.1, XM_011544659.1, XM_011544660.1		NP_001092882.1, NP_006757.2, NP_001092883.1
GeneID:105379393	LOC105379393	8	42051904	42104989	53085	+	288, 384	Gene LOC105379393		uncharacterized LOC105379393	XR_956803.1, XR_949709.1
GeneID:28998	MRPL13	8	120395844	120445407	49563	-	287, 127	Gene MRPL13	RPML13, L13mt, MRPL13, L13A, L13, RPL13	mitochondrial ribosomal protein L13	NM_014078.5, XM_006716547.1		NP_054797.2, XP_006716610.1
GeneID:27085	MTBP	8	120445398	120523635	78237	+	-278, -118	Gene MTBP	MTBP, MDM2BP	MDM2 binding protein	NM_022045.4, XR_928318.1, XM_011516962.1, XM_011516963.1		NP_071328.2
GeneID:1936	EEF1D	8	143579697	143597675	17978	-	139, 139	Gene EEF1D	EF1D, EF-1D, FP1047, FLJ20897, EEF1D		NM_001130053.2, NM_001130055.2, NM_001130057.2, NM_001130056.2, NM_001960.4, NM_032378.4, NM_001195203.1, XM_005250823.1, XM_006716522.1, XM_006716523.1, XM_006716524.1, XM_006716525.1, XM_006725069.1, XM_006725070.1, XM_006725071.1, XM_006725072.1, XM_00		NP_001123525.2, NP_001123527.1, NP_001123529.1, NP_001123528.1, NP_001951.2, NP_115754.3, NP_001182132.1, XP_005250880.1, XP_006716585.1, XP_006716586.1, XP_006716587.1, XP_006716588.1, XP_006725132.1, XP_006725133.1, XP_006725134.1, XP_006725135.1, XP_00
GeneID:84948	TIGD5	8	143597904	143600315	2411	+	-368, -368	Gene TIGD5	MGC44883, FLJ14926, TIGD5	tigger transposable element derived 5	NM_032862.4		NP_116251.4
GeneID:552891	DNAJC25-GNG10	9	111631352	111670246	38894	+	-168, -248	Gene DNAJC25-GNG10	DNAJC25-GNG10		NM_004125.3		NP_004116.2
GeneID:548645	DNAJC25	9	111631352	111654351	22999	+	-168, -248	Gene DNAJC25	bA16L21.2.1, DNAJC25	DnaJ heat shock protein family (Hsp40) member C25	NM_001015882.2, NR_037148.1		NP_001015882.2
GeneID:401551	WDR38	9	124853347	124857891	4544	+	8557, -67, 8461	Gene WDR38	WDR38	WD repeat domain 38	NM_001276375.1, NM_001276376.1, NM_001276374.1, NM_001045476.2, XM_005251987.3, XM_011518692.1, XM_011518693.1		NP_001263304.1, NP_001263305.1, NP_001263303.1, NP_001038941.1
GeneID:11224	RPL35	9	124857879	124861961	4082	-	57, 8681, 153	Gene RPL35	RPL35, L35	ribosomal protein L35	NM_007209.3		NP_009140.1
GeneID:81873	ARPC5L	9	124862135	124877733	15598	+	-231, -8855, -327	Gene ARPC5L	ARPC5L, ARC16-2, MGC3038	actin related protein 2/3 complex subunit 5-like	NM_030978.1, XM_005252250.3, XM_011519067.1		NP_112240.1
GeneID:10444	ZER1	9	128729786	128772422	42636	-	406, 390	Gene ZER1	ZER1, C9orf60, ZYG11BL, ZYG, Hzyg, RP11-545E17.4	zyg-11 related, cell cycle regulator	NM_006336.3, XM_005251645.1, XM_011518122.1, XM_005251646.2		NP_006327.2, XP_005251702.1
GeneID:105376288	LOC105376288	9	128771158	128781872	10714	+	858, 874	Gene LOC105376288		uncharacterized LOC105376288	XR_958901.1, XR_958902.1, XR_930379.1, XR_930380.1
GeneID:7248	TSC1	9	132891348	132945370	54022	-	650, 730	Gene TSC1	TSC1, TSC, KIAA0243, LAM, MGC86987	tuberous sclerosis 1	NM_000368.4, NM_001162426.1, NM_001162427.1, XM_005272211.1, XM_006717271.1, XM_011518979.1, XM_006717272.2		NP_000359.1, NP_001155898.1, NP_001155899.1, XP_005272268.1, XP_006717334.1
GeneID:8328	GFI1B	9	132945545	132993434	47889	+	-825, -905	Gene GFI1B	GFI1B, BDPLT17, ZNF163B		NM_001135031.1, NM_004188.5, XM_006717298.2, XM_011519068.1, XM_011519069.1, XR_929847.1, XM_006717297.2, XM_011519070.1, XM_011519071.1		NP_001128503.1, NP_004179.3
GeneID:100846992	MIR548AW	9	132945707	132945771	64	+	-987, -1067	Gene MIR548AW	MIR548AW	microRNA 548aw
GeneID:6838	SURF6	9	133330707	133336210	5503	-	-30, 162	Gene SURF6	SURF6, FLJ30322, RRP14	surfeit 6	NM_001278942.1, NM_006753.5, NR_103874.1		NP_001265871.1, NP_006744.2
GeneID:84973	SNHG7	9	136724594	136728184	3590	-	24, -136	Gene SNHG7	SNHG7, MGC16037, NCRNA00061	small nucleolar RNA host gene 7	NR_003672.2, NR_024542.1, NR_024543.1
GeneID:677824	SNORA43	9	136726104	136726237	133	-	-1923, -2083	Gene SNORA43	SNORA43, ACA43, SNORA17B	small nucleolar RNA, H/ACA box 17B	NR_002975.2
GeneID:677804	SNORA17	9	136726747	136726879	132	-	-1281, -1441	Gene SNORA17	ACA17, SNORA17, SNORA17A	small nucleolar RNA, H/ACA box 17A	NR_002958.1
GeneID:8239	USP9X	X	41085433	41236579	151146	+	-569, -1049	Gene USP9X	FAM, FAF, RP5-1172N10.4, USP9X, DFFRX, MRXS99F, MRX99	ubiquitin specific peptidase 9, X-linked	NM_001039590.2, NM_001039591.2, XM_005272675.3, XM_005272676.3		NP_001034679.2, NP_001034680.2
GeneID:8243	SMC1A	X	53374149	53422728	48579	-	440, 232	Gene SMC1A	MGC138332, DXS423E, CDLS2, SMC1alpha, SMC1, SB1.8, KIAA0178, SMC1L1, SMC1A, DKFZp686L19178, SMCB	structural maintenance of chromosomes 1A	NM_006306.3, NM_001281463.1		NP_006297.2, NP_001268392.1
GeneID:158787	RIBC1	X	53422782	53431120	8338	+	-494, -286	Gene RIBC1	RIBC1, MGC46233, FLJ32783, 2610028I09Rik	RIB43A domain with coiled-coils 1	NM_144968.3, NM_001031745.4, NM_001267053.3, XM_005261990.2, XM_005261988.3		NP_659405.1, NP_001026915.1, NP_001253982.1, XP_005262047.1
